# Supplementary material for: Maize big embryo 6 reveals roles of plastidial and cytosolic prephenate aminotransferases in seed and plant development
Source: Plant Cell. 2025 Jun 6;37(6):koaf067. doi: 10.1093/plcell/koaf067 (PMC12142466; doi:10.1093/plcell/koaf067)
Supplement: koaf067_Supplementary_Data [file koaf067_supplementary_data.zip]

Archive with 2 entries (2 files):
- bige6 supplementary figures and tables.pdf
- Supplementary Data Set.xlsx
