# Supplementary material for: Maize big embryo 6 reveals roles of plastidial and cytosolic prephenate aminotransferases in seed and plant development
Source: Plant Cell. 2025 Jun 6;37(6):koaf067. doi: 10.1093/plcell/koaf067 (PMC12142466; doi:10.1093/plcell/koaf067)
Supplement: koaf067_Supplementary_Data [file koaf067_supplementary_data.zip › Supplementary Data Set.xlsx]

## Sheet: Data Set S1
Supplementary Data Set S1. Differentially expressed genes in bige6 mutant embryo and endosperm sampled at 20 days after pollination (DAP).
Endosperm up
gene	locus	sample_1	sample_2	WT	bige6	log2(fold_change)	test_stat	p_value	q_value	significant	gene	AtGI	Arabidopsis gene annotation
gene:Zm00001d022762	chr1:77001695-77002256	endosperm WT	endosperm mutant	0	2.38877	inf	#NAME?	5e-05	0.000404377	yes	Zm00001d022762	#N/A	#N/A
gene:Zm00001d025672	chr10:125816402-125817230	endosperm WT	endosperm mutant	0	9.59694	inf	#NAME?	5e-05	0.000404377	yes	Zm00001d025672	AT2G04780.1	FASCICLIN-like arabinoogalactan 7 (FLA7); LOCATED IN: anchored to plasma membrane, plasma membrane, anchored to membrane, membrane; EXPRESSED IN: 22 plant structures; EXPRESSED DURING: 13 growth stages; CONTAINS InterPro DOMAIN/s: FAS1 domain (InterPro:IPR000782); BEST Arabidopsis thaliana protein match is: FASCICLIN-like arabinogalactan 6 (TAIR:AT2G20520.1)
gene:Zm00001d023346	chr10:3859561-3859996	endosperm WT	endosperm mutant	0	6.36828	inf	#NAME?	5e-05	0.000404377	yes	Zm00001d023346	#N/A	#N/A
gene:Zm00001d003447	chr2:44627754-44628030	endosperm WT	endosperm mutant	0	38.4986	inf	#NAME?	5e-05	0.000404377	yes	Zm00001d003447	#N/A	#N/A
gene:Zm00001d003593	chr2:49227069-49227546	endosperm WT	endosperm mutant	0	2.73644	inf	#NAME?	0.00145	0.00748648	yes	Zm00001d003593	AT4G02360.1	Protein of unknown function, DUF538; FUNCTIONS IN: molecular_function unknown; INVOLVED IN: biological_process unknown; LOCATED IN: endomembrane system; EXPRESSED IN: 9 plant structures; EXPRESSED DURING: LP.04 four leaves visible, 4 anthesis, C globular stage, petal differentiation and expansion stage, E expanded cotyledon stage; CONTAINS InterPro DOMAIN/s: Protein of unknown function DUF538 (In…
gene:Zm00001d005656	chr2:182284236-182285115	endosperm WT	endosperm mutant	0	4.64825	inf	#NAME?	5e-05	0.000404377	yes	Zm00001d005656	AT4G39700.1	Heavy metal transport/detoxification superfamily protein ; FUNCTIONS IN: metal ion binding; INVOLVED IN: metal ion transport; LOCATED IN: cellular_component unknown; CONTAINS InterPro DOMAIN/s: Heavy metal transport/detoxification protein (InterPro:IPR006121); BEST Arabidopsis thaliana protein match is: Heavy metal transport/detoxification superfamily protein (TAIR:AT1G22990.1)
gene:Zm00001d000564	chr3:90044201-90044538	endosperm WT	endosperm mutant	0	3.62544	inf	#NAME?	0.00145	0.00748648	yes	Zm00001d000564	#N/A	#N/A
gene:Zm00001d040057	chr3:25371010-25371619	endosperm WT	endosperm mutant	0	2.64166	inf	#NAME?	0.00145	0.00748648	yes	Zm00001d040057	AT1G18290.1	unknown protein; FUNCTIONS IN: molecular_function unknown; INVOLVED IN: N-terminal protein myristoylation; LOCATED IN: chloroplast; EXPRESSED IN: root
gene:Zm00001d051079	chr4:141079754-141080334	endosperm WT	endosperm mutant	0	2.45672	inf	#NAME?	0.0002	0.00138916	yes	Zm00001d051079	#N/A	#N/A
gene:Zm00001d012426	chr8:174303513-174304805	endosperm WT	endosperm mutant	0	2.1696	inf	#NAME?	5e-05	0.000404377	yes	Zm00001d012426	AT5G59790.1	CONTAINS InterPro DOMAIN/s: Protein of unknown function DUF966 (InterPro:IPR010369), Uncharacterised conserved protein UCP031043 (InterPro:IPR021182); BEST Arabidopsis thaliana protein match is: Domain of unknown function (DUF966) (TAIR:AT3G46110.1)
gene:Zm00001d043610	chr3:205115324-205115651	endosperm WT	endosperm mutant	4.55196	1863.13	8.67703	7.40632	0.0026	0.0122102	yes	Zm00001d043610	#N/A	#N/A
gene:Zm00001d010494	chr8:117945850-117946881	endosperm WT	endosperm mutant	0.580682	47.2245	6.34564	7.84808	5e-05	0.000404377	yes	Zm00001d010494	#N/A	#N/A
gene:Zm00001d053740	chr4:240122895-240124863	endosperm WT	endosperm mutant	0.585923	22.2303	5.24567	5.71161	0.0026	0.0122102	yes	Zm00001d053740	AT5G13210.1	Uncharacterised conserved protein UCP015417, vWA; CONTAINS InterPro DOMAIN/s: Uncharacterised conserved protein UCP015417, vWA (InterPro:IPR011205), von Willebrand factor, type A (InterPro:IPR002035); BEST Arabidopsis thaliana protein match is: Uncharacterised conserved protein UCP015417, vWA (TAIR:AT3G24780.1)
gene:Zm00001d043921	chr3:213845081-213849487	endosperm WT	endosperm mutant	0.63864	23.0696	5.17485	8.936	5e-05	0.000404377	yes	Zm00001d043921	AT4G28500.1	NAC domain containing protein 73 (NAC073); CONTAINS InterPro DOMAIN/s: No apical meristem (NAM) protein (InterPro:IPR003441); BEST Arabidopsis thaliana protein match is: NAC domain containing protein 10 (TAIR:AT1G28470.1)
gene:Zm00001d021788	chr7:162999142-163002120	endosperm WT	endosperm mutant	40.699	1465.96	5.17071	16.6894	5e-05	0.000404377	yes	Zm00001d021788	AT5G60390.1	GTP binding Elongation factor Tu family protein; FUNCTIONS IN: calmodulin binding, translation elongation factor activity; INVOLVED IN: translational elongation; LOCATED IN: mitochondrion, nucleus, plasma membrane, vacuole, cytoplasm; EXPRESSED IN: 6 plant structures; EXPRESSED DURING: L mature pollen stage, M germinated pollen stage, seed development stages; CONTAINS InterPro DOMAIN/s: Translati…
gene:Zm00001d020257	chr7:102493333-102494600	endosperm WT	endosperm mutant	0.358093	10.0814	4.81522	4.42781	0.0026	0.0122102	yes	Zm00001d020257	AT4G39700.1	Heavy metal transport/detoxification superfamily protein ; FUNCTIONS IN: metal ion binding; INVOLVED IN: metal ion transport; LOCATED IN: cellular_component unknown; CONTAINS InterPro DOMAIN/s: Heavy metal transport/detoxification protein (InterPro:IPR006121); BEST Arabidopsis thaliana protein match is: Heavy metal transport/detoxification superfamily protein (TAIR:AT1G22990.1)
gene:Zm00001d014128	chr5:33413408-33415521	endosperm WT	endosperm mutant	0.353654	9.14107	4.69195	4.00644	5e-05	0.000404377	yes	Zm00001d014128	AT5G03380.1	Heavy metal transport/detoxification superfamily protein ; FUNCTIONS IN: metal ion binding; INVOLVED IN: metal ion transport; EXPRESSED IN: 24 plant structures; EXPRESSED DURING: 13 growth stages; CONTAINS InterPro DOMAIN/s: Heavy metal transport/detoxification protein (InterPro:IPR006121); BEST Arabidopsis thaliana protein match is: Heavy metal transport/detoxification superfamily protein (TAIR:…
gene:Zm00001d017199	chr5:188679378-188680432	endosperm WT	endosperm mutant	0.263103	6.42127	4.60916	3.10756	0.00265	0.012412	yes	Zm00001d017199	AT5G58070.1	temperature-induced lipocalin (TIL); FUNCTIONS IN: binding, transporter activity; INVOLVED IN: transport, response to cold, response to light stimulus, response to heat; LOCATED IN: mitochondrion, endoplasmic reticulum, plasma membrane, vacuole; EXPRESSED IN: 26 plant structures; EXPRESSED DURING: 17 growth stages; CONTAINS InterPro DOMAIN/s: Lipocalin, bacterial (InterPro:IPR002446), Lipocalin, …
gene:Zm00001d052390	chr4:188973668-188975433	endosperm WT	endosperm mutant	0.118071	2.70717	4.51906	2.58005	0.0026	0.0122102	yes	Zm00001d052390	AT5G18270.1	Arabidopsis NAC domain containing protein 87 (ANAC087); FUNCTIONS IN: sequence-specific DNA binding transcription factor activity; INVOLVED IN: multicellular organismal development, regulation of transcription; LOCATED IN: cellular_component unknown; EXPRESSED IN: 12 plant structures; EXPRESSED DURING: LP.06 six leaves visible, LP.04 four leaves visible, 4 anthesis, C globular stage, petal differ…
gene:Zm00001d053960	chr4:244300871-244304783	endosperm WT	endosperm mutant	23.7598	405.408	4.09278	15.2711	5e-05	0.000404377	yes	Zm00001d053960	AT4G13430.1	isopropyl malate isomerase large subunit 1 (IIL1); FUNCTIONS IN: lyase activity, intramolecular transferase activity, transferring hydroxy groups; INVOLVED IN: glucosinolate biosynthetic process, response to cadmium ion, metabolic process; LOCATED IN: chloroplast stroma, chloroplast; EXPRESSED IN: 26 plant structures; EXPRESSED DURING: 15 growth stages; CONTAINS InterPro DOMAIN/s: Aconitase/3-iso…
gene:Zm00001d004366	chr2:106628659-106630400	endosperm WT	endosperm mutant	0.895668	13.9002	3.95599	4.32325	5e-05	0.000404377	yes	Zm00001d004366	AT1G05675.1	UDP-Glycosyltransferase superfamily protein; FUNCTIONS IN: transferase activity, transferring hexosyl groups; INVOLVED IN: metabolic process; CONTAINS InterPro DOMAIN/s: UDP-glucuronosyl/UDP-glucosyltransferase (InterPro:IPR002213); BEST Arabidopsis thaliana protein match is: Uridine diphosphate glycosyltransferase 74E2 (TAIR:AT1G05680.1).
gene:Zm00001d040466	chr3:44985545-44989066	endosperm WT	endosperm mutant	0.283527	4.2186	3.89521	2.80485	0.00035	0.00224917	yes	Zm00001d040466	AT1G20160.1	ATSBT5.2; FUNCTIONS IN: identical protein binding, serine-type endopeptidase activity; INVOLVED IN: proteolysis, negative regulation of catalytic activity; LOCATED IN: apoplast; EXPRESSED IN: 24 plant structures; EXPRESSED DURING: 12 growth stages; CONTAINS InterPro DOMAIN/s: Protease-associated PA (InterPro:IPR003137), Proteinase inhibitor, propeptide (InterPro:IPR009020), Peptidase S8/S53, subt…
gene:Zm00001d043877	chr3:212680910-212681900	endosperm WT	endosperm mutant	0.212607	2.75832	3.69753	2.2587	0.00285	0.0132086	yes	Zm00001d043877	AT1G76420.1	CUP SHAPED COTYLEDON3 (CUC3); CONTAINS InterPro DOMAIN/s: No apical meristem (NAM) protein (InterPro:IPR003441); BEST Arabidopsis thaliana protein match is: NAC domain containing protein 38 (TAIR:AT2G24430.2)
gene:Zm00001d052137	chr4:180619202-180621336	endosperm WT	endosperm mutant	0.753152	9.69088	3.68561	3.15167	0.00445	0.0188084	yes	Zm00001d052137	AT1G05000.2	Phosphotyrosine protein phosphatases superfamily protein; FUNCTIONS IN: phosphatase activity, protein tyrosine phosphatase activity, phosphoprotein phosphatase activity; INVOLVED IN: dephosphorylation; LOCATED IN: cellular_component unknown; EXPRESSED IN: 12 plant structures; EXPRESSED DURING: 8 growth stages; CONTAINS InterPro DOMAIN/s: Protein-tyrosine phosphatase, active site (InterPro:IPR0161…
gene:Zm00001d008795	chr8:20660018-20662322	endosperm WT	endosperm mutant	0.220715	2.82382	3.6774	2.09343	0.0005	0.00304795	yes	Zm00001d008795	AT1G05680.1	Uridine diphosphate glycosyltransferase 74E2 (UGT74E2); CONTAINS InterPro DOMAIN/s: UDP-glucuronosyl/UDP-glucosyltransferase (InterPro:IPR002213); BEST Arabidopsis thaliana protein match is: UDP-Glycosyltransferase superfamily protein (TAIR:AT1G05675.1)
gene:Zm00001d008733	chr8:18170311-18175817	endosperm WT	endosperm mutant	0.846508	10.8162	3.67553	9.60789	5e-05	0.000404377	yes	Zm00001d008733	AT3G13080.1	multidrug resistance-associated protein 3 (MRP3); FUNCTIONS IN: chlorophyll catabolite transmembrane transporter activity, ATPase activity, coupled to transmembrane movement of substances, glutathione S-conjugate-exporting ATPase activity; INVOLVED IN: transport, transmembrane transport; LOCATED IN: apoplast, vacuolar membrane, plasma membrane, plant-type vacuole; EXPRESSED IN: 6 plant structures…
gene:Zm00001d044156	chr3:220677999-220680745	endosperm WT	endosperm mutant	13.2355	137.455	3.37648	12.2584	5e-05	0.000404377	yes	Zm00001d044156	AT3G14680.1	cytochrome P450, family 72, subfamily A, polypeptide 14 (CYP72A14); FUNCTIONS IN: electron carrier activity, monooxygenase activity, iron ion binding, oxygen binding, heme binding; INVOLVED IN: oxidation reduction; LOCATED IN: endomembrane system; EXPRESSED IN: hypocotyl, root; CONTAINS InterPro DOMAIN/s: Cytochrome P450 (InterPro:IPR001128), Cytochrome P450, E-class, group I (InterPro:IPR002401)…
gene:Zm00001d033061	chr1:249093562-249101622	endosperm WT	endosperm mutant	0.649513	6.61365	3.34802	4.15959	5e-05	0.000404377	yes	Zm00001d033061	AT3G21690.1	MATE efflux family protein; FUNCTIONS IN: antiporter activity, drug transmembrane transporter activity, transporter activity; INVOLVED IN: drug transmembrane transport, transmembrane transport; LOCATED IN: plasma membrane, membrane; EXPRESSED IN: 23 plant structures; EXPRESSED DURING: 13 growth stages; CONTAINS InterPro DOMAIN/s: Multi antimicrobial extrusion protein MatE (InterPro:IPR002528); BE…
gene:Zm00001d040144	chr3:29125842-29141429	endosperm WT	endosperm mutant	0.32746	3.13327	3.25828	3.57392	5e-05	0.000404377	yes	Zm00001d040144	AT5G40270.1	HD domain-containing metal-dependent phosphohydrolase family protein; FUNCTIONS IN: catalytic activity; INVOLVED IN: biological_process unknown; LOCATED IN: cellular_component unknown; EXPRESSED IN: 24 plant structures; EXPRESSED DURING: 12 growth stages; CONTAINS InterPro DOMAIN/s: Metal-dependent phosphohydrolase, HD subdomain (InterPro:IPR006674), Metal-dependent phosphohydrolase, HD domain (I…
gene:Zm00001d019850	chr7:69632157-69638892	endosperm WT	endosperm mutant	0.570563	5.31924	3.22076	4.94837	5e-05	0.000404377	yes	Zm00001d019850	AT5G22500.1	fatty acid reductase 1 (FAR1); FUNCTIONS IN: oxidoreductase activity, acting on the CH-CH group of donors, fatty-acyl-CoA reductase (alcohol-forming) activity, long-chain-fatty-acyl-CoA reductase activity; INVOLVED IN: response to salt stress, microsporogenesis, response to wounding, suberin biosynthetic process; LOCATED IN: chloroplast; EXPRESSED IN: 22 plant structures; EXPRESSED DURING: 13 gro…
gene:Zm00001d031053	chr1:174883224-174885087	endosperm WT	endosperm mutant	0.384819	3.58323	3.21901	3.01416	0.00435	0.0184791	yes	Zm00001d031053	AT3G54950.1	patatin-like protein 6 (PLA IIIA); CONTAINS InterPro DOMAIN/s: Acyl transferase/acyl hydrolase/lysophospholipase (InterPro:IPR016035), Patatin (InterPro:IPR002641); BEST Arabidopsis thaliana protein match is: PATATIN-like protein 6 (TAIR:AT2G39220.1)
gene:Zm00001d007173	chr2:223808166-223823179	endosperm WT	endosperm mutant	0.514431	4.37836	3.08934	5.96164	5e-05	0.000404377	yes	Zm00001d007173	AT4G32010.1	HSI2-like 1 (HSL1); CONTAINS InterPro DOMAIN/s: Transcriptional factor B3 (InterPro:IPR003340), Zinc finger, CW-type (InterPro:IPR011124); BEST Arabidopsis thaliana protein match is: high-level expression of sugar-inducible gene 2 (TAIR:AT2G30470.1)
gene:Zm00001d011912	chr8:164358885-164361386	endosperm WT	endosperm mutant	1.32536	11.1578	3.0736	4.98032	5e-05	0.000404377	yes	Zm00001d011912	AT3G26700.1	Protein kinase superfamily protein; FUNCTIONS IN: protein serine/threonine kinase activity, protein kinase activity, kinase activity, ATP binding; INVOLVED IN: protein amino acid phosphorylation; LOCATED IN: plasma membrane; EXPRESSED IN: 23 plant structures; EXPRESSED DURING: 13 growth stages; CONTAINS InterPro DOMAIN/s: Protein kinase, ATP binding site (InterPro:IPR017441), Serine/threonine-pro…
gene:Zm00001d037288	chr6:119518114-119519495	endosperm WT	endosperm mutant	0.544616	4.44301	3.02823	1.53895	0.0056	0.0226163	yes	Zm00001d037288	AT1G47480.1	alpha/beta-Hydrolases superfamily protein; FUNCTIONS IN: hydrolase activity; INVOLVED IN: metabolic process; LOCATED IN: cellular_component unknown; EXPRESSED IN: stem, hypocotyl, root, flower; EXPRESSED DURING: petal differentiation and expansion stage; CONTAINS InterPro DOMAIN/s: Lipase, GDXG, active site (InterPro:IPR002168), Alpha/beta hydrolase fold-3 (InterPro:IPR013094); BEST Arabidopsis t…
gene:Zm00001d035081	chr6:4037970-4039290	endosperm WT	endosperm mutant	0.527357	4.2428	3.00817	3.12557	0.00335	0.0150263	yes	Zm00001d035081	AT1G64680.1	unknown protein; BEST Arabidopsis thaliana protein match is: unknown protein (TAIR:AT1G03055.1)
gene:Zm00001d049244	chr4:22587095-22588289	endosperm WT	endosperm mutant	9.04891	72.3422	2.99902	8.65531	5e-05	0.000404377	yes	Zm00001d049244	AT1G12060.1	BCL-2-associated athanogene 5 (BAG5); INVOLVED IN: regulation of apoptosis, apoptosis; LOCATED IN: cellular_component unknown; CONTAINS InterPro DOMAIN/s: Apoptosis regulator, Bcl-2 protein, BAG (InterPro:IPR003103), IQ calmodulin-binding region (InterPro:IPR000048); BEST Arabidopsis thaliana protein match is: BCL-2-associated athanogene 6 (TAIR:AT2G46240.1)
gene:Zm00001d003756	chr2:57732692-57733740	endosperm WT	endosperm mutant	0.328811	2.6199	2.99418	2.3969	0.00675	0.026234	yes	Zm00001d003756	AT2G27290.1	Protein of unknown function (DUF1279); FUNCTIONS IN: molecular_function unknown; INVOLVED IN: biological_process unknown; LOCATED IN: chloroplast thylakoid membrane, chloroplast; EXPRESSED IN: 22 plant structures; EXPRESSED DURING: 13 growth stages; CONTAINS InterPro DOMAIN/s: Protein of unknown function DUF1279 (InterPro:IPR009688)
gene:Zm00001d005654	chr2:182185441-182186092	endosperm WT	endosperm mutant	0.815713	6.4909	2.99228	1.52339	0.00675	0.026234	yes	Zm00001d005654	#N/A	#N/A
gene:Zm00001d048558	chr9:158667067-158667751	endosperm WT	endosperm mutant	1.14111	8.82441	2.95107	2.38755	0.0118	0.0413325	yes	Zm00001d048558	AT1G10370.1	EARLY-RESPONSIVE TO DEHYDRATION 9 (ERD9); FUNCTIONS IN: glutathione transferase activity; INVOLVED IN: response to water deprivation, response to karrikin, toxin catabolic process; LOCATED IN: chloroplast, cytoplasm; EXPRESSED IN: 21 plant structures; EXPRESSED DURING: 14 growth stages; CONTAINS InterPro DOMAIN/s: Thioredoxin fold (InterPro:IPR012335), Glutathione S-transferase, C-terminal (Inter…
gene:Zm00001d012484	chr8:175353032-175354813	endosperm WT	endosperm mutant	1.45206	11.0854	2.93248	3.96524	5e-05	0.000404377	yes	Zm00001d012484	AT5G05365.1	Heavy metal transport/detoxification superfamily protein ; FUNCTIONS IN: metal ion binding; INVOLVED IN: metal ion transport; LOCATED IN: cellular_component unknown; CONTAINS InterPro DOMAIN/s: Heavy metal transport/detoxification protein (InterPro:IPR006121); BEST Arabidopsis thaliana protein match is: Heavy metal transport/detoxification superfamily protein (TAIR:AT5G19090.3)
gene:Zm00001d006947	chr2:219989863-219991904	endosperm WT	endosperm mutant	0.322284	2.45387	2.92865	2.46366	0.0117	0.0410637	yes	Zm00001d006947	AT2G46950.1	cytochrome P450, family 709, subfamily B, polypeptide 2 (CYP709B2); FUNCTIONS IN: electron carrier activity, monooxygenase activity, iron ion binding, oxygen binding, heme binding; INVOLVED IN: oxidation reduction; LOCATED IN: endomembrane system; EXPRESSED IN: 14 plant structures; EXPRESSED DURING: 4 anthesis, petal differentiation and expansion stage, E expanded cotyledon stage; CONTAINS InterP…
gene:Zm00001d009243	chr8:46518329-46532634	endosperm WT	endosperm mutant	2.51585	18.9071	2.90981	8.46044	5e-05	0.000404377	yes	Zm00001d009243	AT3G62700.1	multidrug resistance-associated protein 10 (MRP10); FUNCTIONS IN: ATPase activity, coupled to transmembrane movement of substances; INVOLVED IN: transport, transmembrane transport; LOCATED IN: vacuolar membrane, plasma membrane, vacuole, plant-type vacuole; EXPRESSED IN: 25 plant structures; EXPRESSED DURING: 13 growth stages; CONTAINS InterPro DOMAIN/s: ATPase, AAA+ type, core (InterPro:IPR00359…
gene:Zm00001d013038	chr5:3586890-3587917	endosperm WT	endosperm mutant	1.11053	8.09566	2.8659	2.59856	0.00465	0.0194775	yes	Zm00001d013038	AT5G26330.1	Cupredoxin superfamily protein; FUNCTIONS IN: electron carrier activity, copper ion binding; LOCATED IN: anchored to membrane; EXPRESSED IN: 16 plant structures; EXPRESSED DURING: 10 growth stages; CONTAINS InterPro DOMAIN/s: Plastocyanin-like (InterPro:IPR003245), Cupredoxin (InterPro:IPR008972); BEST Arabidopsis thaliana protein match is: Cupredoxin superfamily protein (TAIR:AT2G31050.1)
gene:Zm00001d034270	chr1:288305208-288306599	endosperm WT	endosperm mutant	4.75971	34.0759	2.8398	6.33039	5e-05	0.000404377	yes	Zm00001d034270	AT2G35795.1	Chaperone DnaJ-domain superfamily protein; FUNCTIONS IN: heat shock protein binding; INVOLVED IN: protein folding; LOCATED IN: cellular_component unknown; EXPRESSED IN: 22 plant structures; EXPRESSED DURING: 15 growth stages; CONTAINS InterPro DOMAIN/s: Heat shock protein DnaJ, N-terminal (InterPro:IPR001623); BEST Arabidopsis thaliana protein match is: Chaperone DnaJ-domain superfamily protein (…
gene:Zm00001d043096	chr3:189145999-189147501	endosperm WT	endosperm mutant	7.51951	52.4671	2.8027	7.28257	5e-05	0.000404377	yes	Zm00001d043096	#N/A	#N/A
gene:Zm00001d013276	chr5:7615287-7624824	endosperm WT	endosperm mutant	1.14932	7.82353	2.76703	8.77447	5e-05	0.000404377	yes	Zm00001d013276	AT2G31900.1	myosin-like protein XIF (XIF); CONTAINS InterPro DOMAIN/s: Dil domain (InterPro:IPR018444), Dilute (InterPro:IPR002710), Myosin, N-terminal, SH3-like (InterPro:IPR004009), Myosin head, motor domain (InterPro:IPR001609), IQ calmodulin-binding region (InterPro:IPR000048); BEST Arabidopsis thaliana protein match is: Myosin family protein with Dil domain (TAIR:AT5G20490.1)
gene:Zm00001d020820	chr7:133907683-133908130	endosperm WT	endosperm mutant	0.327463	2.20854	2.75369	1.40632	0.00925	0.0339337	yes	Zm00001d020820	AT5G38790.1	unknown protein; BEST Arabidopsis thaliana protein match is: unknown protein (TAIR:AT3G30580.1)
gene:Zm00001d010651	chr8:122974458-122974956	endosperm WT	endosperm mutant	0.883811	5.94076	2.74884	2.60583	0.0093	0.0340778	yes	Zm00001d010651	#N/A	#N/A
gene:Zm00001d008796	chr8:20664273-20665428	endosperm WT	endosperm mutant	0.415903	2.76163	2.7312	2.29894	0.01445	0.0484778	yes	Zm00001d008796	AT5G45890.1	senescence-associated gene 12 (SAG12); CONTAINS InterPro DOMAIN/s: Peptidase C1A, papain (InterPro:IPR013128), Proteinase inhibitor I29, cathepsin propeptide (InterPro:IPR013201), Peptidase C1A, papain C-terminal (InterPro:IPR000668), Peptidase, cysteine peptidase active site (InterPro:IPR000169); BEST Arabidopsis thaliana protein match is: Cysteine proteinases superfamily protein (TAIR:AT3G49340…
gene:Zm00001d004055	chr2:79794499-79799042	endosperm WT	endosperm mutant	3.60484	23.1043	2.68016	7.7834	5e-05	0.000404377	yes	Zm00001d004055	AT5G52450.1	MATE efflux family protein; FUNCTIONS IN: antiporter activity, drug transmembrane transporter activity, transporter activity; INVOLVED IN: response to nematode; LOCATED IN: plasma membrane, membrane; EXPRESSED IN: 24 plant structures; EXPRESSED DURING: 15 growth stages; CONTAINS InterPro DOMAIN/s: MATE family transporter related protein (InterPro:IPR015521), Multi antimicrobial extrusion protein …
gene:Zm00001d005028	chr2:154629677-154631157	endosperm WT	endosperm mutant	3.75362	24.0334	2.67868	6.3991	5e-05	0.000404377	yes	Zm00001d005028	AT5G18270.1	Arabidopsis NAC domain containing protein 87 (ANAC087); FUNCTIONS IN: sequence-specific DNA binding transcription factor activity; INVOLVED IN: multicellular organismal development, regulation of transcription; LOCATED IN: cellular_component unknown; EXPRESSED IN: 12 plant structures; EXPRESSED DURING: LP.06 six leaves visible, LP.04 four leaves visible, 4 anthesis, C globular stage, petal differ…
gene:Zm00001d021026	chr7:140795171-140796635	endosperm WT	endosperm mutant	0.794252	5.0035	2.65527	1.981	0.00685	0.0265577	yes	Zm00001d021026	AT3G23820.1	UDP-D-glucuronate 4-epimerase 6 (GAE6); FUNCTIONS IN: UDP-glucuronate 4-epimerase activity, catalytic activity; INVOLVED IN: cellular metabolic process, carbohydrate metabolic process, nucleotide-sugar metabolic process, metabolic process; LOCATED IN: cellular_component unknown; EXPRESSED IN: 26 plant structures; EXPRESSED DURING: 15 growth stages; CONTAINS InterPro DOMAIN/s: NAD-dependent epimer…
gene:Zm00001d026808	chr4:51358393-51359349	endosperm WT	endosperm mutant	0.453924	2.8434	2.64709	2.70714	0.003	0.0137593	yes	Zm00001d026808	#N/A	#N/A
gene:Zm00001d026460	chr10:146258277-146260692	endosperm WT	endosperm mutant	1.26265	7.73965	2.61582	4.18393	0.00295	0.0135809	yes	Zm00001d026460	AT5G67230.1	IRREGULAR XYLEM 14-LIKE (IRX14-L); CONTAINS InterPro DOMAIN/s: Glycosyl transferase, family 43 (InterPro:IPR005027); BEST Arabidopsis thaliana protein match is: Nucleotide-diphospho-sugar transferases superfamily protein (TAIR:AT4G36890.1)
gene:Zm00001d015164	chr5:78146031-78151108	endosperm WT	endosperm mutant	0.441061	2.63194	2.57708	4.60479	5e-05	0.000404377	yes	Zm00001d015164	AT4G19600.1	CYCT1;4; FUNCTIONS IN: cyclin-dependent protein kinase activity; INVOLVED IN: regulation of cell cycle, response to virus, trichome morphogenesis, leaf development; LOCATED IN: nucleus; EXPRESSED IN: 25 plant structures; EXPRESSED DURING: 15 growth stages; CONTAINS InterPro DOMAIN/s: Cyclin, C-terminal (InterPro:IPR004367), Cyclin-like (InterPro:IPR011028), Transcription regulator cyclin (InterPr…
gene:Zm00001d034048	chr1:282391966-282393408	endosperm WT	endosperm mutant	1.62244	9.57326	2.56085	3.99795	5e-05	0.000404377	yes	Zm00001d034048	AT1G26340.1	cytochrome B5 isoform A (CB5-A); CONTAINS InterPro DOMAIN/s: Cytochrome b5, heme-binding site (InterPro:IPR018506), Cytochrome b5 (InterPro:IPR001199); BEST Arabidopsis thaliana protein match is: cytochrome B5 isoform B (TAIR:AT2G32720.1)
gene:Zm00001d030347	chr1:124329835-124347302	endosperm WT	endosperm mutant	0.911598	5.32946	2.54752	4.02324	5e-05	0.000404377	yes	Zm00001d030347	AT1G32780.1	GroES-like zinc-binding dehydrogenase family protein; FUNCTIONS IN: oxidoreductase activity, zinc ion binding; INVOLVED IN: oxidation reduction; EXPRESSED IN: 12 plant structures; EXPRESSED DURING: LP.04 four leaves visible, 4 anthesis, LP.02 two leaves visible, petal differentiation and expansion stage, D bilateral stage; CONTAINS InterPro DOMAIN/s: GroES-like (InterPro:IPR011032), Alcohol dehyd…
gene:Zm00001d013461	chr5:12107717-12113050	endosperm WT	endosperm mutant	1.4505	8.46315	2.54464	2.86889	5e-05	0.000404377	yes	Zm00001d013461	AT2G06925.1	PLA2-ALPHA; FUNCTIONS IN: phospholipase A2 activity; INVOLVED IN: phospholipid metabolic process, lipid catabolic process; LOCATED IN: vacuole; EXPRESSED IN: 22 plant structures; EXPRESSED DURING: 13 growth stages; CONTAINS InterPro DOMAIN/s: Phospholipase A2 (InterPro:IPR016090), Phospholipase A2, active site (InterPro:IPR013090), Phospholipase A2, eukaryotic (InterPro:IPR001211); BEST Arabidops…
gene:Zm00001d015301	chr5:83434420-83436673	endosperm WT	endosperm mutant	5.43596	31.6605	2.54208	6.39334	5e-05	0.000404377	yes	Zm00001d015301	AT3G10950.1	Zinc-binding ribosomal protein family protein; FUNCTIONS IN: structural constituent of ribosome; INVOLVED IN: translation, ribosome biogenesis; LOCATED IN: ribosome, cytosolic large ribosomal subunit; CONTAINS InterPro DOMAIN/s: Ribosomal protein, zinc-binding domain (InterPro:IPR011332), Ribosomal protein L37ae (InterPro:IPR002674), Ribosomal protein L37ae/L37e, N-terminal domain (InterPro:IPR01…
gene:Zm00001d000986	chr2:184487683-184490180	endosperm WT	endosperm mutant	5.19409	30.0877	2.53423	2.77849	0.002	0.00980988	yes	Zm00001d000986	#N/A	#N/A
gene:Zm00001d011377	chr8:148947108-148951347	endosperm WT	endosperm mutant	0.392602	2.2468	2.51673	3.85224	5e-05	0.000404377	yes	Zm00001d011377	AT2G46370.4	JASMONATE RESISTANT 1 (JAR1); FUNCTIONS IN: catalytic activity, adenylyltransferase activity, ATP binding, jasmonate-amino synthetase activity; INVOLVED IN: in 13 processes; LOCATED IN: cytoplasm; EXPRESSED IN: 24 plant structures; EXPRESSED DURING: 13 growth stages; CONTAINS InterPro DOMAIN/s: GH3 auxin-responsive promoter (InterPro:IPR004993); BEST Arabidopsis thaliana protein match is: Auxin-r…
gene:Zm00001d006493	chr2:209822230-209825657	endosperm WT	endosperm mutant	1.00842	5.75057	2.5116	2.22158	0.0001	0.000756042	yes	Zm00001d006493	AT3G21690.1	MATE efflux family protein; FUNCTIONS IN: antiporter activity, drug transmembrane transporter activity, transporter activity; INVOLVED IN: drug transmembrane transport, transmembrane transport; LOCATED IN: plasma membrane, membrane; EXPRESSED IN: 23 plant structures; EXPRESSED DURING: 13 growth stages; CONTAINS InterPro DOMAIN/s: Multi antimicrobial extrusion protein MatE (InterPro:IPR002528); BE…
gene:Zm00001d022371	chr7:176262383-176263895	endosperm WT	endosperm mutant	2.68077	15.2663	2.50964	4.45207	5e-05	0.000404377	yes	Zm00001d022371	AT5G13720.1	Uncharacterised protein family (UPF0114); LOCATED IN: chloroplast, chloroplast inner membrane, chloroplast envelope; EXPRESSED IN: 21 plant structures; EXPRESSED DURING: 13 growth stages; CONTAINS InterPro DOMAIN/s: Uncharacterised protein family UPF0114, plant (InterPro:IPR016804), Uncharacterised protein family UPF0114 (InterPro:IPR005134); BEST Arabidopsis thaliana protein match is: Uncharacte…
gene:Zm00001d017090	chr5:185075763-185076366	endosperm WT	endosperm mutant	11.4232	63.4168	2.47289	5.22497	5e-05	0.000404377	yes	Zm00001d017090	AT2G31410.1	unknown protein
gene:Zm00001d016705	chr5:173179371-173180406	endosperm WT	endosperm mutant	37.2432	205.738	2.46576	9.119	5e-05	0.000404377	yes	Zm00001d016705	AT2G27730.1	copper ion binding; FUNCTIONS IN: copper ion binding; INVOLVED IN: photorespiration; LOCATED IN: in 6 components; EXPRESSED IN: 25 plant structures; EXPRESSED DURING: 15 growth stages
gene:Zm00001d016291	chr5:155864291-155865206	endosperm WT	endosperm mutant	5.7283	30.6641	2.42037	6.76114	5e-05	0.000404377	yes	Zm00001d016291	#N/A	#N/A
gene:Zm00001d016277	chr5:155417890-155421796	endosperm WT	endosperm mutant	1.99872	10.4796	2.39044	5.00891	5e-05	0.000404377	yes	Zm00001d016277	AT3G16500.1	phytochrome-associated protein 1 (PAP1); FUNCTIONS IN: sequence-specific DNA binding transcription factor activity; INVOLVED IN: response to auxin stimulus; LOCATED IN: nucleus; EXPRESSED IN: 22 plant structures; EXPRESSED DURING: 13 growth stages; CONTAINS InterPro DOMAIN/s: Aux/IAA-ARF-dimerisation (InterPro:IPR011525), AUX/IAA protein (InterPro:IPR003311); BEST Arabidopsis thaliana protein mat…
gene:Zm00001d008327	chr8:5397380-5399132	endosperm WT	endosperm mutant	8.56666	44.8448	2.38814	8.69051	5e-05	0.000404377	yes	Zm00001d008327	AT3G57150.1	homologue of NAP57 (NAP57); FUNCTIONS IN: pseudouridine synthase activity; INVOLVED IN: pseudouridine synthesis, RNA modification, RNA processing; LOCATED IN: cytosol, nucleolus; EXPRESSED IN: 24 plant structures; EXPRESSED DURING: 13 growth stages; CONTAINS InterPro DOMAIN/s: Pseudouridine synthase, catalytic domain (InterPro:IPR020103), Pseudouridine synthase/archaeosine transglycosylase-like (…
gene:Zm00001d021995	chr7:167680341-167681551	endosperm WT	endosperm mutant	7.39109	38.3175	2.37415	5.25637	5e-05	0.000404377	yes	Zm00001d021995	AT5G67420.1	LOB domain-containing protein 37 (LBD37); CONTAINS InterPro DOMAIN/s: Lateral organ boundaries, LOB (InterPro:IPR004883); BEST Arabidopsis thaliana protein match is: LOB domain-containing protein 38 (TAIR:AT3G49940.1)
gene:Zm00001d042772	chr3:179265393-179268707	endosperm WT	endosperm mutant	33.8686	175.18	2.37081	8.46857	5e-05	0.000404377	yes	Zm00001d042772	AT1G08360.1	Ribosomal protein L1p/L10e family; FUNCTIONS IN: structural constituent of ribosome, RNA binding; INVOLVED IN: translation, RNA processing; LOCATED IN: cytosolic ribosome, ribosome, cytosolic large ribosomal subunit, plasma membrane; EXPRESSED IN: 22 plant structures; EXPRESSED DURING: 13 growth stages; CONTAINS InterPro DOMAIN/s: Ribosomal protein L1 (InterPro:IPR002143), Ribosomal protein L1, 2…
gene:Zm00001d041965	chr3:145917159-145918577	endosperm WT	endosperm mutant	30.0619	155.237	2.36846	8.64976	5e-05	0.000404377	yes	Zm00001d041965	AT3G05700.1	Drought-responsive family protein; CONTAINS InterPro DOMAIN/s: Drought induced 19/ RING finger protein 114 (InterPro:IPR008598); BEST Arabidopsis thaliana protein match is: Drought-responsive family protein (TAIR:AT5G26990.1)
gene:Zm00001d042395	chr3:164412498-164415646	endosperm WT	endosperm mutant	21.9241	113.211	2.36842	8.60111	5e-05	0.000404377	yes	Zm00001d042395	AT3G59280.1	THAXTOMIN A RESISTANT 1 (TXR1); INVOLVED IN: biological_process unknown; EXPRESSED IN: 25 plant structures; EXPRESSED DURING: 15 growth stages; CONTAINS InterPro DOMAIN/s: Protein Transporter, Pam16 (InterPro:IPR005341); BEST Arabidopsis thaliana protein match is: Protein Transporter, Pam16 (TAIR:AT5G61880.2)
gene:Zm00001d003161	chr2:34011465-34013265	endosperm WT	endosperm mutant	0.388335	2.00288	2.3667	3.20158	5e-05	0.000404377	yes	Zm00001d003161	AT3G14900.1	unknown protein; FUNCTIONS IN: molecular_function unknown; INVOLVED IN: embryo development; LOCATED IN: chloroplast; EXPRESSED IN: 19 plant structures; EXPRESSED DURING: 13 growth stages
gene:Zm00001d017240	chr5:190054667-190058017	endosperm WT	endosperm mutant	0.647719	3.24636	2.32538	1.68303	0.00405	0.0174566	yes	Zm00001d017240	AT5G63030.1	Thioredoxin superfamily protein; FUNCTIONS IN: electron carrier activity, arsenate reductase (glutaredoxin) activity, protein disulfide oxidoreductase activity; INVOLVED IN: N-terminal protein myristoylation, cell redox homeostasis; LOCATED IN: cellular_component unknown; EXPRESSED IN: 24 plant structures; EXPRESSED DURING: 15 growth stages; CONTAINS InterPro DOMAIN/s: Thioredoxin fold (InterPro:…
gene:Zm00001d052040	chr4:177078012-177079956	endosperm WT	endosperm mutant	2.25991	11.3142	2.3238	3.04673	5e-05	0.000404377	yes	Zm00001d052040	AT3G15352.1	cytochrome c oxidase 17 (COX17); FUNCTIONS IN: copper chaperone activity; INVOLVED IN: response to bacterium, response to copper ion; LOCATED IN: mitochondrial intermembrane space; EXPRESSED IN: 22 plant structures; EXPRESSED DURING: 13 growth stages; CONTAINS InterPro DOMAIN/s: Cytochrome c oxidase copper chaperone (InterPro:IPR007745); BEST Arabidopsis thaliana protein match is: Cytochrome C ox…
gene:Zm00001d041753	chr3:135972667-135989101	endosperm WT	endosperm mutant	0.619307	3.09788	2.32256	2.67832	0.00145	0.00748648	yes	Zm00001d041753	AT4G00850.1	GRF1-interacting factor 3 (GIF3); CONTAINS InterPro DOMAIN/s: SSXT (InterPro:IPR007726); BEST Arabidopsis thaliana protein match is: GRF1-interacting factor 2 (TAIR:AT1G01160.1)
gene:Zm00001d016276	chr5:155336753-155338487	endosperm WT	endosperm mutant	50.0015	249.455	2.31874	9.09343	5e-05	0.000404377	yes	Zm00001d016276	AT5G28060.1	Ribosomal protein S24e family protein; FUNCTIONS IN: structural constituent of ribosome, nucleotide binding; INVOLVED IN: translation, ribosome biogenesis; LOCATED IN: cytosolic small ribosomal subunit, cytosolic ribosome, ribosome, cell wall, membrane; EXPRESSED IN: 23 plant structures; EXPRESSED DURING: 14 growth stages; CONTAINS InterPro DOMAIN/s: Ribosomal protein S24e (InterPro:IPR001976), N…
gene:Zm00001d045896	chr9:46334717-46335173	endosperm WT	endosperm mutant	1.80703	9.00593	2.31725	2.99036	0.00025	0.00168205	yes	Zm00001d045896	AT3G57930.1	unknown protein; BEST Arabidopsis thaliana protein match is: unknown protein (TAIR:AT2G42190.1)
gene:Zm00001d038453	chr6:157515616-157524838	endosperm WT	endosperm mutant	2.76906	13.6219	2.29846	3.79304	5e-05	0.000404377	yes	Zm00001d038453	AT3G08860.1	PYRIMIDINE 4 (PYD4); FUNCTIONS IN: pyridoxal phosphate binding, transaminase activity, catalytic activity, alanine-glyoxylate transaminase activity; INVOLVED IN: cellular response to nitrogen levels; LOCATED IN: mitochondrion; EXPRESSED IN: 14 plant structures; EXPRESSED DURING: LP.06 six leaves visible, LP.04 four leaves visible, 4 anthesis; CONTAINS InterPro DOMAIN/s: Pyridoxal phosphate-depend…
gene:Zm00001d007489	chr2:232843575-232847278	endosperm WT	endosperm mutant	0.55069	2.70156	2.29448	3.83674	5e-05	0.000404377	yes	Zm00001d007489	AT4G37110.1	Zinc-finger domain of monoamine-oxidase A repressor R1; FUNCTIONS IN: zinc ion binding; EXPRESSED IN: 21 plant structures; EXPRESSED DURING: 13 growth stages; CONTAINS InterPro DOMAIN/s: Zinc finger, RING-type (InterPro:IPR001841), Cell division cycle-associated protein (InterPro:IPR018866); BEST Arabidopsis thaliana protein match is: Zinc-finger domain of monoamine-oxidase A repressor R1 (TAIR:A…
gene:Zm00001d011889	chr8:164038413-164044673	endosperm WT	endosperm mutant	12.3759	60.3289	2.28531	8.42284	5e-05	0.000404377	yes	Zm00001d011889	AT1G50460.1	hexokinase-like 1 (HKL1); FUNCTIONS IN: hexokinase activity, ATP binding; INVOLVED IN: response to salt stress, response to cold, response to osmotic stress; LOCATED IN: mitochondrion, plastid; EXPRESSED IN: 26 plant structures; EXPRESSED DURING: 13 growth stages; CONTAINS InterPro DOMAIN/s: Hexokinase, N-terminal (InterPro:IPR022672), Hexokinase, C-terminal (InterPro:IPR022673), Hexokinase (Inte…
gene:Zm00001d047981	chr9:147117783-147120247	endosperm WT	endosperm mutant	0.723654	3.51642	2.28074	2.64159	0.00015	0.00107864	yes	Zm00001d047981	AT5G17330.1	glutamate decarboxylase (GAD); FUNCTIONS IN: calmodulin binding, glutamate decarboxylase activity; INVOLVED IN: response to cadmium ion; EXPRESSED IN: 13 plant structures; EXPRESSED DURING: 6 growth stages; CONTAINS InterPro DOMAIN/s: Pyridoxal phosphate-dependent transferase, major domain (InterPro:IPR015424), Pyridoxal phosphate-dependent decarboxylase (InterPro:IPR002129), Glutamate decarboxyl…
gene:Zm00001d028410	chr1:33850385-33852910	endosperm WT	endosperm mutant	3.36927	16.3143	2.27562	4.06949	5e-05	0.000404377	yes	Zm00001d028410	AT1G32860.1	Glycosyl hydrolase superfamily protein; FUNCTIONS IN: cation binding, hydrolase activity, hydrolyzing O-glycosyl compounds, catalytic activity; INVOLVED IN: carbohydrate metabolic process; LOCATED IN: anchored to plasma membrane, plasma membrane, anchored to membrane; EXPRESSED IN: 18 plant structures; EXPRESSED DURING: 12 growth stages; CONTAINS InterPro DOMAIN/s: Glycoside hydrolase, catalytic …
gene:Zm00001d002410	chr2:12121540-12122951	endosperm WT	endosperm mutant	2.9443	14.1987	2.26977	3.81015	5e-05	0.000404377	yes	Zm00001d002410	AT4G30270.1	xyloglucan endotransglucosylase/hydrolase 24 (XTH24); FUNCTIONS IN: hydrolase activity, acting on glycosyl bonds, xyloglucan:xyloglucosyl transferase activity; INVOLVED IN: aging, response to gibberellin stimulus, gibberellic acid mediated signaling pathway, response to brassinosteroid stimulus, plant-type cell wall loosening; LOCATED IN: cell wall, plasma membrane, cytoplasm, plant-type cell wal…
gene:Zm00001d038687	chr6:162598341-162601795	endosperm WT	endosperm mutant	0.543493	2.61527	2.26663	3.94078	5e-05	0.000404377	yes	Zm00001d038687	AT1G70630.1	Nucleotide-diphospho-sugar transferase family protein; FUNCTIONS IN: molecular_function unknown; INVOLVED IN: biological_process unknown; LOCATED IN: endoplasmic reticulum; EXPRESSED IN: 20 plant structures; EXPRESSED DURING: 9 growth stages; CONTAINS InterPro DOMAIN/s: Reticulon (InterPro:IPR003388), Nucleotide-diphospho-sugar transferase, predicted (InterPro:IPR005069); BEST Arabidopsis thalian…
gene:Zm00001d017065	chr5:184297681-184298933	endosperm WT	endosperm mutant	0.817447	3.92433	2.26325	2.93374	0.0002	0.00138916	yes	Zm00001d017065	AT5G49120.1	Protein of unknown function (DUF581); FUNCTIONS IN: molecular_function unknown; INVOLVED IN: biological_process unknown; LOCATED IN: chloroplast; EXPRESSED IN: 18 plant structures; EXPRESSED DURING: 7 growth stages; CONTAINS InterPro DOMAIN/s: Protein of unknown function DUF581 (InterPro:IPR007650); BEST Arabidopsis thaliana protein match is: Protein of unknown function (DUF581) (TAIR:AT1G78020.1)
gene:Zm00001d027454	chr1:5603126-5604467	endosperm WT	endosperm mutant	2.10686	10.1139	2.26317	3.3994	5e-05	0.000404377	yes	Zm00001d027454	AT5G52760.1	Copper transport protein family; BEST Arabidopsis thaliana protein match is: Heavy metal transport/detoxification superfamily protein (TAIR:AT5G52750.1)
gene:Zm00001d002156	chr2:6878391-6878985	endosperm WT	endosperm mutant	41.8872	198.968	2.24795	6.64724	5e-05	0.000404377	yes	Zm00001d002156	AT5G13780.1	Acyl-CoA N-acyltransferases (NAT) superfamily protein; FUNCTIONS IN: N-acetyltransferase activity; INVOLVED IN: metabolic process; LOCATED IN: endomembrane system; EXPRESSED IN: 22 plant structures; EXPRESSED DURING: 13 growth stages; CONTAINS InterPro DOMAIN/s: GCN5-related N-acetyltransferase, C-terminal (InterPro:IPR022610), GCN5-related N-acetyltransferase (InterPro:IPR000182), Acyl-CoA N-acy…
gene:Zm00001d053556	chr4:233911425-233914642	endosperm WT	endosperm mutant	0.526693	2.4955	2.24429	1.30191	0.00215	0.0104107	yes	Zm00001d053556	AT5G11630.1	unknown protein; FUNCTIONS IN: molecular_function unknown; INVOLVED IN: biological_process unknown; LOCATED IN: chloroplast; EXPRESSED IN: 22 plant structures; EXPRESSED DURING: 13 growth stages; BEST Arabidopsis thaliana protein match is: unknown protein (TAIR:AT4G17310.1)
gene:Zm00001d025684	chr10:126186002-126189175	endosperm WT	endosperm mutant	0.450169	2.13023	2.24247	2.73778	0.0002	0.00138916	yes	Zm00001d025684	AT1G25580.1	SUPPRESSOR OF GAMMA RADIATION 1 (SOG1); FUNCTIONS IN: sequence-specific DNA binding transcription factor activity; INVOLVED IN: multicellular organismal development, response to gamma radiation, DNA damage checkpoint, regulation of meiosis; LOCATED IN: cellular_component unknown; EXPRESSED IN: 23 plant structures; EXPRESSED DURING: 13 growth stages; CONTAINS InterPro DOMAIN/s: No apical meristem …
gene:Zm00001d034501	chr1:294730025-294731510	endosperm WT	endosperm mutant	8.01835	37.8016	2.23707	6.00968	5e-05	0.000404377	yes	Zm00001d034501	AT5G40010.1	AAA-ATPase 1 (AATP1); FUNCTIONS IN: nucleoside-triphosphatase activity, ATPase activity, nucleotide binding, ATP binding; EXPRESSED IN: stem, inflorescence meristem, root, flower, stamen; EXPRESSED DURING: 4 anthesis, petal differentiation and expansion stage; CONTAINS InterPro DOMAIN/s: ATPase, AAA-type, core (InterPro:IPR003959), ATPase, AAA+ type, core (InterPro:IPR003593), ATPase, AAA-type, c…
gene:Zm00001d036985	chr6:108317522-108319096	endosperm WT	endosperm mutant	2.5813	12.0803	2.22648	4.39362	5e-05	0.000404377	yes	Zm00001d036985	AT5G28060.1	Ribosomal protein S24e family protein; FUNCTIONS IN: structural constituent of ribosome, nucleotide binding; INVOLVED IN: translation, ribosome biogenesis; LOCATED IN: cytosolic small ribosomal subunit, cytosolic ribosome, ribosome, cell wall, membrane; EXPRESSED IN: 23 plant structures; EXPRESSED DURING: 14 growth stages; CONTAINS InterPro DOMAIN/s: Ribosomal protein S24e (InterPro:IPR001976), N…
gene:Zm00001d001381	chr6:82482683-82483118	endosperm WT	endosperm mutant	4.88676	22.6614	2.21329	4.25157	5e-05	0.000404377	yes	Zm00001d001381	#N/A	#N/A
gene:Zm00001d003193	chr2:35243616-35247317	endosperm WT	endosperm mutant	0.551188	2.55221	2.21113	1.59116	0.00335	0.0150263	yes	Zm00001d003193	AT2G31730.1	basic helix-loop-helix (bHLH) DNA-binding superfamily protein; FUNCTIONS IN: sequence-specific DNA binding transcription factor activity; INVOLVED IN: response to ethylene stimulus, response to gibberellin stimulus; LOCATED IN: nucleus; EXPRESSED IN: 20 plant structures; EXPRESSED DURING: 13 growth stages; CONTAINS InterPro DOMAIN/s: Helix-loop-helix DNA-binding domain (InterPro:IPR001092), Helix…
gene:Zm00001d047570	chr9:135941109-135946433	endosperm WT	endosperm mutant	0.908984	4.14078	2.18758	5.12072	5e-05	0.000404377	yes	Zm00001d047570	AT2G27060.1	Leucine-rich repeat protein kinase family protein; FUNCTIONS IN: protein serine/threonine kinase activity, protein kinase activity, ATP binding; INVOLVED IN: transmembrane receptor protein tyrosine kinase signaling pathway, protein amino acid phosphorylation; LOCATED IN: plasma membrane; EXPRESSED IN: 23 plant structures; EXPRESSED DURING: 13 growth stages; CONTAINS InterPro DOMAIN/s: Serine/thre…
gene:Zm00001d026452	chr10:146098951-146102717	endosperm WT	endosperm mutant	1.33249	6.06064	2.18534	6.73317	5e-05	0.000404377	yes	Zm00001d026452	AT2G23360.1	Plant protein of unknown function (DUF869); CONTAINS InterPro DOMAIN/s: Protein of unknown function DUF869, plant (InterPro:IPR008587); BEST Arabidopsis thaliana protein match is: Plant protein of unknown function (DUF869) (TAIR:AT1G19835.2)
gene:Zm00001d003520	chr2:46552578-46554582	endosperm WT	endosperm mutant	1.38972	6.31783	2.18464	3.16204	5e-05	0.000404377	yes	Zm00001d003520	AT3G20300.1	Protein of unknown function (DUF3537); CONTAINS InterPro DOMAIN/s: Protein of unknown function DUF3537 (InterPro:IPR021924); BEST Arabidopsis thaliana protein match is: Protein of unknown function (DUF3537) (TAIR:AT1G50630.1)
gene:Zm00001d028952	chr1:52672157-52680876	endosperm WT	endosperm mutant	0.565921	2.55666	2.17559	3.97596	5e-05	0.000404377	yes	Zm00001d028952	AT3G10740.1	alpha-L-arabinofuranosidase 1 (ASD1); FUNCTIONS IN: hydrolase activity, acting on glycosyl bonds, xylan 1,4-beta-xylosidase activity, alpha-N-arabinofuranosidase activity; INVOLVED IN: xylan catabolic process; LOCATED IN: apoplast, vacuole, plant-type cell wall; EXPRESSED IN: 23 plant structures; EXPRESSED DURING: 13 growth stages; CONTAINS InterPro DOMAIN/s: Alpha-L-arabinofuranosidase, C-termin…
gene:Zm00001d010178	chr8:103220121-103223093	endosperm WT	endosperm mutant	12.7674	56.7711	2.15269	7.25429	5e-05	0.000404377	yes	Zm00001d010178	AT1G01540.2	Protein kinase superfamily protein; FUNCTIONS IN: protein serine/threonine kinase activity, protein kinase activity, kinase activity, ATP binding; INVOLVED IN: protein amino acid phosphorylation; LOCATED IN: plasma membrane; EXPRESSED IN: 23 plant structures; EXPRESSED DURING: 13 growth stages; CONTAINS InterPro DOMAIN/s: Protein kinase, ATP binding site (InterPro:IPR017441), Serine/threonine-pro…
gene:Zm00001d014166	chr5:34841495-34844540	endosperm WT	endosperm mutant	1.07072	4.75121	2.14971	3.86943	5e-05	0.000404377	yes	Zm00001d014166	AT3G22910.1	ATPase E1-E2 type family protein / haloacid dehalogenase-like hydrolase family protein; FUNCTIONS IN: calcium-transporting ATPase activity, calmodulin binding; INVOLVED IN: cation transport, calcium ion transport, metabolic process, ATP biosynthetic process; LOCATED IN: membrane; EXPRESSED IN: 12 plant structures; EXPRESSED DURING: LP.04 four leaves visible, 4 anthesis, C globular stage, petal di…
RPS21	chr1:59028003-59030626	endosperm WT	endosperm mutant	35.6133	157.097	2.14116	7.46255	5e-05	0.000404377	yes	RPS21	#N/A	#N/A
gene:Zm00001d005018	chr2:154107680-154110474	endosperm WT	endosperm mutant	1.46424	6.41421	2.13112	3.68428	5e-05	0.000404377	yes	Zm00001d005018	AT1G33110.1	MATE efflux family protein; FUNCTIONS IN: antiporter activity, drug transmembrane transporter activity, transporter activity; INVOLVED IN: drug transmembrane transport, transmembrane transport; LOCATED IN: membrane; EXPRESSED IN: 22 plant structures; EXPRESSED DURING: 13 growth stages; CONTAINS InterPro DOMAIN/s: Multi antimicrobial extrusion protein MatE (InterPro:IPR002528); BEST Arabidopsis th…
gene:Zm00001d018698	chr7:2706027-2708111	endosperm WT	endosperm mutant	1.65	7.18715	2.12295	3.69488	5e-05	0.000404377	yes	Zm00001d018698	AT2G03500.1	Homeodomain-like superfamily protein; CONTAINS InterPro DOMAIN/s: Homeodomain-like (InterPro:IPR009057), Myb, DNA-binding (InterPro:IPR014778), HTH transcriptional regulator, Myb-type, DNA-binding (InterPro:IPR017930), Myb-like DNA-binding domain, SHAQKYF class (InterPro:IPR006447), Homeodomain-related (InterPro:IPR012287); BEST Arabidopsis thaliana protein match is: myb-like transcription factor…
gene:Zm00001d040805	chr3:67066175-67071878	endosperm WT	endosperm mutant	1.32917	5.75317	2.11383	5.20262	5e-05	0.000404377	yes	Zm00001d040805	AT1G09090.2	respiratory burst oxidase homolog B (RBOHB); FUNCTIONS IN: NAD(P)H oxidase activity; INVOLVED IN: response to heat, seed germination, defense response; LOCATED IN: integral to membrane, membrane; EXPRESSED IN: embryo, root; EXPRESSED DURING: imbibition; CONTAINS InterPro DOMAIN/s: Ferredoxin reductase-type FAD-binding domain (InterPro:IPR017927), Cytochrome b245, heavy chain (InterPro:IPR000778),…
gene:Zm00001d017467	chr5:196752954-196753704	endosperm WT	endosperm mutant	170.213	729.785	2.10013	8.15347	5e-05	0.000404377	yes	Zm00001d017467	AT2G43090.1	Aconitase/3-isopropylmalate dehydratase protein; FUNCTIONS IN: hydro-lyase activity, 3-isopropylmalate dehydratase activity; INVOLVED IN: response to salt stress, metabolic process; LOCATED IN: chloroplast, chloroplast stroma; EXPRESSED IN: 24 plant structures; EXPRESSED DURING: 14 growth stages; CONTAINS InterPro DOMAIN/s: 3-isopropylmalate dehydratase, small subunit-like (InterPro:IPR012305), A…
gene:Zm00001d022265	chr7:173955792-173957544	endosperm WT	endosperm mutant	1.09784	4.66863	2.08833	4.09664	5e-05	0.000404377	yes	Zm00001d022265	AT3G57150.1	homologue of NAP57 (NAP57); FUNCTIONS IN: pseudouridine synthase activity; INVOLVED IN: pseudouridine synthesis, RNA modification, RNA processing; LOCATED IN: cytosol, nucleolus; EXPRESSED IN: 24 plant structures; EXPRESSED DURING: 13 growth stages; CONTAINS InterPro DOMAIN/s: Pseudouridine synthase, catalytic domain (InterPro:IPR020103), Pseudouridine synthase/archaeosine transglycosylase-like (…
gene:Zm00001d044752	chr9:1245671-1246790	endosperm WT	endosperm mutant	1.77783	7.54972	2.0863	2.45743	0.00655	0.0256259	yes	Zm00001d044752	AT1G70090.1	glucosyl transferase family 8 (LGT8); FUNCTIONS IN: transferase activity, transferring hexosyl groups, polygalacturonate 4-alpha-galacturonosyltransferase activity, transferase activity, transferring glycosyl groups; INVOLVED IN: carbohydrate biosynthetic process; LOCATED IN: endomembrane system; EXPRESSED IN: 22 plant structures; EXPRESSED DURING: 13 growth stages; CONTAINS InterPro DOMAIN/s: Gl…
gene:Zm00001d033905	chr1:278134998-278138569	endosperm WT	endosperm mutant	4.25159	18.0282	2.08418	4.92477	5e-05	0.000404377	yes	Zm00001d033905	AT5G28640.1	ANGUSTIFOLIA 3 (AN3); CONTAINS InterPro DOMAIN/s: SSXT (InterPro:IPR007726); BEST Arabidopsis thaliana protein match is: GRF1-interacting factor 3 (TAIR:AT4G00850.1)
gene:Zm00001d047186	chr9:121314786-121317011	endosperm WT	endosperm mutant	44.5397	188.022	2.07774	8.13091	5e-05	0.000404377	yes	Zm00001d047186	AT5G39850.1	Ribosomal protein S4; FUNCTIONS IN: structural constituent of ribosome; INVOLVED IN: translation; LOCATED IN: cytosolic small ribosomal subunit, membrane; EXPRESSED IN: 22 plant structures; EXPRESSED DURING: 13 growth stages; CONTAINS InterPro DOMAIN/s: Ribosomal protein S4 (InterPro:IPR001912), Ribosomal protein S4, conserved site (InterPro:IPR018079), Ribosomal protein S4/S9, eukaryotic/archaea…
gene:Zm00001d010451	chr8:115726578-115728797	endosperm WT	endosperm mutant	1.73194	7.30788	2.07707	2.8824	0.0002	0.00138916	yes	Zm00001d010451	AT5G45910.1	GDSL-like Lipase/Acylhydrolase superfamily protein; FUNCTIONS IN: hydrolase activity, acting on ester bonds, carboxylesterase activity; INVOLVED IN: lipid metabolic process; LOCATED IN: endomembrane system; EXPRESSED IN: 9 plant structures; EXPRESSED DURING: 4 anthesis, C globular stage, D bilateral stage; CONTAINS InterPro DOMAIN/s: Lipase, GDSL (InterPro:IPR001087); BEST Arabidopsis thaliana pr…
gene:Zm00001d031640	chr1:197105592-197111394	endosperm WT	endosperm mutant	31.3185	132.125	2.07681	8.24571	5e-05	0.000404377	yes	Zm00001d031640	AT3G62870.1	Ribosomal protein L7Ae/L30e/S12e/Gadd45 family protein; FUNCTIONS IN: structural constituent of ribosome; INVOLVED IN: translation; LOCATED IN: cytosolic ribosome, cytosolic large ribosomal subunit, plasma membrane, membrane; EXPRESSED IN: 25 plant structures; EXPRESSED DURING: 13 growth stages; CONTAINS InterPro DOMAIN/s: Ribosomal protein L7A/L8 (InterPro:IPR001921), Ribosomal protein L7Ae/L8/N…
gene:Zm00001d009398	chr8:62427874-62429219	endosperm WT	endosperm mutant	0.484058	2.04008	2.07537	0.781279	0.0033	0.014865	yes	Zm00001d009398	AT2G23560.1	methyl esterase 7 (MES7); FUNCTIONS IN: hydrolase activity, hydrolase activity, acting on ester bonds, methyl salicylate esterase activity, methyl indole-3-acetate esterase activity; INVOLVED IN: defense response to fungus, incompatible interaction, systemic acquired resistance, salicylic acid metabolic process; LOCATED IN: endomembrane system; EXPRESSED IN: 8 plant structures; EXPRESSED DURING: …
gene:Zm00001d010814	chr8:128678322-128678739	endosperm WT	endosperm mutant	12.8757	54.0401	2.06937	3.81522	5e-05	0.000404377	yes	Zm00001d010814	AT1G29640.1	Protein of unknown function, DUF584; CONTAINS InterPro DOMAIN/s: Protein of unknown function DUF584 (InterPro:IPR007608); BEST Arabidopsis thaliana protein match is: Protein of unknown function, DUF584 (TAIR:AT2G34340.1)
gene:Zm00001d014317	chr5:40685898-40686909	endosperm WT	endosperm mutant	5.47991	22.623	2.04557	3.53449	5e-05	0.000404377	yes	Zm00001d014317	AT4G28290.1	unknown protein; FUNCTIONS IN: molecular_function unknown; INVOLVED IN: biological_process unknown; LOCATED IN: chloroplast; EXPRESSED IN: 23 plant structures; EXPRESSED DURING: 15 growth stages
gene:Zm00001d044874	chr9:6096247-6097444	endosperm WT	endosperm mutant	22.7534	93.6987	2.04195	7.12552	5e-05	0.000404377	yes	Zm00001d044874	AT5G51440.1	HSP20-like chaperones superfamily protein; CONTAINS InterPro DOMAIN/s: Heat shock protein Hsp20 (InterPro:IPR002068), HSP20-like chaperone (InterPro:IPR008978); BEST Arabidopsis thaliana protein match is: mitochondrion-localized small heat shock protein 23.6 (TAIR:AT4G25200.1)
gene:Zm00001d047697	chr9:139474059-139475702	endosperm WT	endosperm mutant	49.9539	202	2.01569	7.36745	5e-05	0.000404377	yes	Zm00001d047697	AT5G03850.1	Nucleic acid-binding, OB-fold-like protein; FUNCTIONS IN: structural constituent of ribosome; INVOLVED IN: translation, ribosome biogenesis; LOCATED IN: cytosolic small ribosomal subunit, ribosome, cell wall, plasma membrane; EXPRESSED IN: 24 plant structures; EXPRESSED DURING: 15 growth stages; CONTAINS InterPro DOMAIN/s: Nucleic acid-binding, OB-fold-like (InterPro:IPR016027), Nucleic acid-bind…
gene:Zm00001d013202	chr5:6405098-6407194	endosperm WT	endosperm mutant	9.35709	37.7234	2.01133	6.39479	5e-05	0.000404377	yes	Zm00001d013202	AT2G03500.1	Homeodomain-like superfamily protein; CONTAINS InterPro DOMAIN/s: Homeodomain-like (InterPro:IPR009057), Myb, DNA-binding (InterPro:IPR014778), HTH transcriptional regulator, Myb-type, DNA-binding (InterPro:IPR017930), Myb-like DNA-binding domain, SHAQKYF class (InterPro:IPR006447), Homeodomain-related (InterPro:IPR012287); BEST Arabidopsis thaliana protein match is: myb-like transcription factor…
gene:Zm00001d014366	chr5:43072230-43076160	endosperm WT	endosperm mutant	0.652523	2.62274	2.00697	2.99504	5e-05	0.000404377	yes	Zm00001d014366	AT4G22010.1	SKU5 similar 4 (sks4); FUNCTIONS IN: oxidoreductase activity, copper ion binding; INVOLVED IN: oxidation reduction; LOCATED IN: membrane, plant-type cell wall; EXPRESSED IN: 22 plant structures; EXPRESSED DURING: 14 growth stages; CONTAINS InterPro DOMAIN/s: Multicopper oxidase, type 3 (InterPro:IPR011707), Cupredoxin (InterPro:IPR008972), Multicopper oxidase, type 2 (InterPro:IPR011706), Multico…
gene:Zm00001d006923	chr2:219456300-219459200	endosperm WT	endosperm mutant	15.3124	61.3657	2.00273	6.71335	5e-05	0.000404377	yes	Zm00001d006923	AT5G39850.1	Ribosomal protein S4; FUNCTIONS IN: structural constituent of ribosome; INVOLVED IN: translation; LOCATED IN: cytosolic small ribosomal subunit, membrane; EXPRESSED IN: 22 plant structures; EXPRESSED DURING: 13 growth stages; CONTAINS InterPro DOMAIN/s: Ribosomal protein S4 (InterPro:IPR001912), Ribosomal protein S4, conserved site (InterPro:IPR018079), Ribosomal protein S4/S9, eukaryotic/archaea…
gene:Zm00001d033623	chr1:269047816-269052874	endosperm WT	endosperm mutant	3.14593	12.5639	1.99772	2.92232	5e-05	0.000404377	yes	Zm00001d033623	AT1G55020.1	lipoxygenase 1 (LOX1); CONTAINS InterPro DOMAIN/s: Lipoxygenase, iron binding site (InterPro:IPR020833), Lipoxygenase, C-terminal (InterPro:IPR013819), Lipoxygenase, LH2 (InterPro:IPR001024), Lipase/lipooxygenase, PLAT/LH2 (InterPro:IPR008976), Lipoxygenase, conserved site (InterPro:IPR020834), Lipoxygenase (InterPro:IPR000907), Lipoxygenase, plant (InterPro:IPR001246); BEST Arabidopsis thaliana …
gene:Zm00001d007901	chr2:242052644-242054040	endosperm WT	endosperm mutant	2.18973	8.70552	1.99118	5.64257	5e-05	0.000404377	yes	Zm00001d007901	#N/A	#N/A
gene:Zm00001d047110	chr9:118915806-118919998	endosperm WT	endosperm mutant	6.21279	24.6231	1.9867	6.99684	5e-05	0.000404377	yes	Zm00001d047110	AT4G22590.1	Haloacid dehalogenase-like hydrolase (HAD) superfamily protein; FUNCTIONS IN: catalytic activity, trehalose-phosphatase activity; INVOLVED IN: trehalose biosynthetic process, metabolic process; LOCATED IN: chloroplast; EXPRESSED IN: sperm cell, male gametophyte, pollen tube; EXPRESSED DURING: L mature pollen stage, M germinated pollen stage; CONTAINS InterPro DOMAIN/s: HAD-superfamily hydrolase, …
gene:Zm00001d009010	chr8:30106963-30108529	endosperm WT	endosperm mutant	1.71287	6.77175	1.98311	3.31916	5e-05	0.000404377	yes	Zm00001d009010	AT4G20260.4	plasma-membrane associated cation-binding protein 1 (PCAP1); FUNCTIONS IN: calmodulin binding, copper ion binding, phosphatidylinositol-3,4,5-trisphosphate binding, phosphatidylinositol-3,5-bisphosphate binding, calcium ion binding; INVOLVED IN: response to cold, N-terminal peptidyl-glycine N-myristoylation, defense response to bacterium; LOCATED IN: plasma membrane, vacuole; EXPRESSED IN: 35 pla…
gene:Zm00001d011877	chr8:163757648-163765413	endosperm WT	endosperm mutant	3.44496	13.5493	1.97566	5.81313	5e-05	0.000404377	yes	Zm00001d011877	AT4G20010.1	plastid transcriptionally active 9 (PTAC9); FUNCTIONS IN: single-stranded DNA binding; INVOLVED IN: biological_process unknown; LOCATED IN: plastid chromosome, nucleoid; EXPRESSED IN: 23 plant structures; EXPRESSED DURING: 13 growth stages; CONTAINS InterPro DOMAIN/s: Nucleic acid-binding, OB-fold (InterPro:IPR012340), Nucleic acid-binding, OB-fold-like (InterPro:IPR016027), Primosome PriB/single…
gene:Zm00001d027819	chr1:14448013-14448412	endosperm WT	endosperm mutant	2.22456	8.67174	1.9628	2.55595	0.0025	0.0118068	yes	Zm00001d027819	#N/A	#N/A
gene:Zm00001d004413	chr2:110314498-110316622	endosperm WT	endosperm mutant	18.0742	70.2153	1.95785	7.206	5e-05	0.000404377	yes	Zm00001d004413	AT3G61440.1	cysteine synthase C1 (CYSC1); FUNCTIONS IN: cysteine synthase activity, copper ion binding, L-3-cyanoalanine synthase activity; INVOLVED IN: cysteine biosynthetic process, detoxification of nitrogen compound, cyanide metabolic process; LOCATED IN: mitochondrion, chloroplast; EXPRESSED IN: 26 plant structures; EXPRESSED DURING: 14 growth stages; CONTAINS InterPro DOMAIN/s: Cysteine synthase/cystat…
gene:Zm00001d038975	chr6:168039020-168040019	endosperm WT	endosperm mutant	6.91504	26.8408	1.95662	5.51369	5e-05	0.000404377	yes	Zm00001d038975	AT3G58660.1	Ribosomal protein L1p/L10e family; FUNCTIONS IN: structural constituent of ribosome, RNA binding; INVOLVED IN: translation, RNA processing; LOCATED IN: nucleolus, membrane; EXPRESSED IN: 22 plant structures; EXPRESSED DURING: 13 growth stages; CONTAINS InterPro DOMAIN/s: Ribosomal protein L1 (InterPro:IPR002143), Ribosomal protein L1, 2-layer alpha/beta-sandwich (InterPro:IPR016094); BEST Arabido…
gene:Zm00001d007962	chr2:244254162-244256107	endosperm WT	endosperm mutant	0.94459	3.66498	1.95604	2.69362	0.00015	0.00107864	yes	Zm00001d007962	AT2G03500.1	Homeodomain-like superfamily protein; CONTAINS InterPro DOMAIN/s: Homeodomain-like (InterPro:IPR009057), Myb, DNA-binding (InterPro:IPR014778), HTH transcriptional regulator, Myb-type, DNA-binding (InterPro:IPR017930), Myb-like DNA-binding domain, SHAQKYF class (InterPro:IPR006447), Homeodomain-related (InterPro:IPR012287); BEST Arabidopsis thaliana protein match is: myb-like transcription factor…
gene:Zm00001d045334	chr9:19129110-19136125	endosperm WT	endosperm mutant	6.26037	24.1796	1.94947	4.77071	5e-05	0.000404377	yes	Zm00001d045334	#N/A	#N/A
gene:Zm00001d053183	chr4:218603451-218605440	endosperm WT	endosperm mutant	1.41244	5.40814	1.93695	4.10428	5e-05	0.000404377	yes	Zm00001d053183	AT5G64710.1	Putative endonuclease or glycosyl hydrolase; BEST Arabidopsis thaliana protein match is: Putative endonuclease or glycosyl hydrolase (TAIR:AT5G09840.1)
gene:Zm00001d046136	chr9:65971322-65974212	endosperm WT	endosperm mutant	14.5106	55.5553	1.93681	6.48065	5e-05	0.000404377	yes	Zm00001d046136	AT5G45910.1	GDSL-like Lipase/Acylhydrolase superfamily protein; FUNCTIONS IN: hydrolase activity, acting on ester bonds, carboxylesterase activity; INVOLVED IN: lipid metabolic process; LOCATED IN: endomembrane system; EXPRESSED IN: 9 plant structures; EXPRESSED DURING: 4 anthesis, C globular stage, D bilateral stage; CONTAINS InterPro DOMAIN/s: Lipase, GDSL (InterPro:IPR001087); BEST Arabidopsis thaliana pr…
gene:Zm00001d052025	chr4:176831313-176832132	endosperm WT	endosperm mutant	54.4632	206.836	1.92513	6.72163	5e-05	0.000404377	yes	Zm00001d052025	AT4G31985.1	Ribosomal protein L39 family protein; FUNCTIONS IN: structural constituent of ribosome; INVOLVED IN: translation; LOCATED IN: ribosome, cytosolic large ribosomal subunit; EXPRESSED IN: 23 plant structures; EXPRESSED DURING: 13 growth stages; CONTAINS InterPro DOMAIN/s: Ribosomal protein L39e, conserved site (InterPro:IPR020083), Ribosomal protein L39e (InterPro:IPR000077); BEST Arabidopsis thalia…
gene:Zm00001d040293	chr3:36027928-36029668	endosperm WT	endosperm mutant	5.94027	22.5338	1.92349	6.37916	5e-05	0.000404377	yes	Zm00001d040293	AT3G57150.1	homologue of NAP57 (NAP57); FUNCTIONS IN: pseudouridine synthase activity; INVOLVED IN: pseudouridine synthesis, RNA modification, RNA processing; LOCATED IN: cytosol, nucleolus; EXPRESSED IN: 24 plant structures; EXPRESSED DURING: 13 growth stages; CONTAINS InterPro DOMAIN/s: Pseudouridine synthase, catalytic domain (InterPro:IPR020103), Pseudouridine synthase/archaeosine transglycosylase-like (…
gene:Zm00001d002558	chr2:15317802-15318606	endosperm WT	endosperm mutant	0.843751	3.19425	1.92059	2.14812	0.0057	0.0229038	yes	Zm00001d002558	AT4G27590.2	Heavy metal transport/detoxification superfamily protein ; FUNCTIONS IN: copper ion binding, metal ion binding; INVOLVED IN: copper ion transport, metal ion transport; LOCATED IN: cellular_component unknown; EXPRESSED IN: 8 plant structures; EXPRESSED DURING: 6 growth stages; CONTAINS InterPro DOMAIN/s: Heavy metal transport/detoxification protein (InterPro:IPR006121); BEST Arabidopsis thaliana p…
gene:Zm00001d014759	chr5:61823495-61825412	endosperm WT	endosperm mutant	6.55384	24.4791	1.90113	7.27595	5e-05	0.000404377	yes	Zm00001d014759	AT3G24080.1	KRR1 family protein; FUNCTIONS IN: molecular_function unknown; INVOLVED IN: response to salt stress; LOCATED IN: cytosol; EXPRESSED IN: 23 plant structures; EXPRESSED DURING: 13 growth stages; CONTAINS InterPro DOMAIN/s: KRR1 interacting protein 1, subgroup (InterPro:IPR007851), KRR1 interacting protein 1 (InterPro:IPR018034)
gene:Zm00001d048368	chr9:155195025-155197492	endosperm WT	endosperm mutant	157.666	588.812	1.90094	7.0308	5e-05	0.000404377	yes	Zm00001d048368	AT3G04400.1	embryo defective 2171 (emb2171); FUNCTIONS IN: structural constituent of ribosome; INVOLVED IN: translation, embryo development ending in seed dormancy; LOCATED IN: ribosome, cytosolic large ribosomal subunit; EXPRESSED IN: 23 plant structures; EXPRESSED DURING: 13 growth stages; CONTAINS InterPro DOMAIN/s: Ribosomal protein L14b/L23e (InterPro:IPR000218), Ribosomal protein L14 conserved site (In…
gene:Zm00001d033922	chr1:278618557-278620219	endosperm WT	endosperm mutant	9.75495	36.4293	1.9009	4.69899	5e-05	0.000404377	yes	Zm00001d033922	AT4G09650.1	ATP synthase delta-subunit gene (ATPD); FUNCTIONS IN: hydrogen ion transporting ATP synthase activity, rotational mechanism; INVOLVED IN: response to cold, defense response to bacterium, photosynthetic electron transport in photosystem I, photosynthetic electron transport in photosystem II, photosynthesis; LOCATED IN: in 7 components; EXPRESSED IN: 24 plant structures; EXPRESSED DURING: 14 growth…
gene:Zm00001d045069	chr9:11471628-11474159	endosperm WT	endosperm mutant	17.5512	65.4238	1.89825	7.11323	5e-05	0.000404377	yes	Zm00001d045069	AT3G16780.1	Ribosomal protein L19e family protein; FUNCTIONS IN: structural constituent of ribosome; INVOLVED IN: translation, ribosome biogenesis; LOCATED IN: ribosome, cytosolic large ribosomal subunit, plasma membrane; EXPRESSED IN: 23 plant structures; EXPRESSED DURING: 13 growth stages; CONTAINS InterPro DOMAIN/s: Ribosomal protein L19/L19e (InterPro:IPR000196), Ribosomal protein L19/L19e, domain 3 (Int…
gene:Zm00001d012978	chr5:2663421-2665225	endosperm WT	endosperm mutant	20.1629	75.059	1.89632	6.41805	5e-05	0.000404377	yes	Zm00001d012978	AT5G02960.1	Ribosomal protein S12/S23 family protein; FUNCTIONS IN: structural constituent of ribosome; INVOLVED IN: translation; LOCATED IN: cytosolic small ribosomal subunit, cytosolic ribosome, ribosome; EXPRESSED IN: guard cell, leaf; CONTAINS InterPro DOMAIN/s: Ribosomal protein S23, eukaryotic/archaeal (InterPro:IPR005680), Ribosomal protein S12/S23 (InterPro:IPR006032), Nucleic acid-binding, OB-fold-l…
gene:Zm00001d026195	chr10:140696582-140704624	endosperm WT	endosperm mutant	3.4584	12.8579	1.89448	6.46451	5e-05	0.000404377	yes	Zm00001d026195	AT5G16750.1	TORMOZEMBRYO DEFECTIVE (TOZ); CONTAINS InterPro DOMAIN/s: WD40 repeat 2 (InterPro:IPR019782), WD40 repeat, conserved site (InterPro:IPR019775), WD40 repeat (InterPro:IPR001680), Small-subunit processome, Utp13 (InterPro:IPR013934), G-protein beta WD-40 repeat, region (InterPro:IPR020472), WD40 repeat-like-containing domain (InterPro:IPR011046), WD40-repeat-containing domain (InterPro:IPR017986), …
gene:Zm00001d020512	chr7:119803165-119808874	endosperm WT	endosperm mutant	0.549643	2.03045	1.88523	3.35997	5e-05	0.000404377	yes	Zm00001d020512	AT4G31820.1	ENHANCER OF PINOID (ENP); FUNCTIONS IN: signal transducer activity; INVOLVED IN: in 8 processes; LOCATED IN: late endosome, plasma membrane; EXPRESSED IN: 31 plant structures; EXPRESSED DURING: 14 growth stages; CONTAINS InterPro DOMAIN/s: NPH3 (InterPro:IPR004249), BTB/POZ (InterPro:IPR013069), BTB/POZ fold (InterPro:IPR011333), BTB/POZ-like (InterPro:IPR000210); BEST Arabidopsis thaliana protei…
gene:Zm00001d052619	chr4:195017887-195024192	endosperm WT	endosperm mutant	8.26116	30.4416	1.88163	4.3248	5e-05	0.000404377	yes	Zm00001d052619	AT3G04400.1	embryo defective 2171 (emb2171); FUNCTIONS IN: structural constituent of ribosome; INVOLVED IN: translation, embryo development ending in seed dormancy; LOCATED IN: ribosome, cytosolic large ribosomal subunit; EXPRESSED IN: 23 plant structures; EXPRESSED DURING: 13 growth stages; CONTAINS InterPro DOMAIN/s: Ribosomal protein L14b/L23e (InterPro:IPR000218), Ribosomal protein L14 conserved site (In…
gene:Zm00001d032164	chr1:215220354-215221569	endosperm WT	endosperm mutant	2.07097	7.55734	1.86757	2.5822	0.00035	0.00224917	yes	Zm00001d032164	AT5G11000.1	Plant protein of unknown function (DUF868); FUNCTIONS IN: molecular_function unknown; INVOLVED IN: biological_process unknown; LOCATED IN: plasma membrane; EXPRESSED IN: 22 plant structures; EXPRESSED DURING: 13 growth stages; CONTAINS InterPro DOMAIN/s: Protein of unknown function DUF868, plant (InterPro:IPR008586); BEST Arabidopsis thaliana protein match is: Plant protein of unknown function (D…
gene:Zm00001d044726	chr9:482943-485826	endosperm WT	endosperm mutant	6.40898	23.3093	1.86274	6.66207	5e-05	0.000404377	yes	Zm00001d044726	AT1G10170.1	NF-X-like 1 (NFXL1); FUNCTIONS IN: zinc ion binding, sequence-specific DNA binding transcription factor activity; INVOLVED IN: in 6 processes; LOCATED IN: nucleus; EXPRESSED IN: 27 plant structures; EXPRESSED DURING: 15 growth stages; CONTAINS InterPro DOMAIN/s: Zinc finger, NF-X1-type (InterPro:IPR000967), Zinc finger, PHD-type, conserved site (InterPro:IPR019786), Zinc finger, RING-type (InterP…
gene:Zm00001d001472	chr6:163944103-163945486	endosperm WT	endosperm mutant	2.14622	7.76983	1.85609	4.78124	5e-05	0.000404377	yes	Zm00001d001472	#N/A	#N/A
gene:Zm00001d031611	chr1:196150568-196153475	endosperm WT	endosperm mutant	101.564	366.172	1.85013	7.3355	5e-05	0.000404377	yes	Zm00001d031611	AT1G67430.1	Ribosomal protein L22p/L17e family protein; FUNCTIONS IN: structural constituent of ribosome; INVOLVED IN: translation; LOCATED IN: in 6 components; EXPRESSED IN: 23 plant structures; EXPRESSED DURING: 13 growth stages; CONTAINS InterPro DOMAIN/s: Ribosomal protein L22/L17 (InterPro:IPR001063), Ribosomal protein L22/L17, eukaryotic/archaeal (InterPro:IPR005721), Ribosomal protein L22/L17, conserv…
gene:Zm00001d008841	chr8:22307487-22307982	endosperm WT	endosperm mutant	25.5193	91.8047	1.84698	4.20605	5e-05	0.000404377	yes	Zm00001d008841	AT5G12020.1	17.6 kDa class II heat shock protein (HSP17.6II); CONTAINS InterPro DOMAIN/s: Heat shock protein Hsp20 (InterPro:IPR002068), HSP20-like chaperone (InterPro:IPR008978); BEST Arabidopsis thaliana protein match is: heat shock protein 17.6A (TAIR:AT5G12030.1)
gene:Zm00001d009509	chr8:68252545-68254650	endosperm WT	endosperm mutant	32.5983	116.652	1.83935	6.51842	5e-05	0.000404377	yes	Zm00001d009509	AT3G10950.1	Zinc-binding ribosomal protein family protein; FUNCTIONS IN: structural constituent of ribosome; INVOLVED IN: translation, ribosome biogenesis; LOCATED IN: ribosome, cytosolic large ribosomal subunit; CONTAINS InterPro DOMAIN/s: Ribosomal protein, zinc-binding domain (InterPro:IPR011332), Ribosomal protein L37ae (InterPro:IPR002674), Ribosomal protein L37ae/L37e, N-terminal domain (InterPro:IPR01…
CPN60I	chr5:31979595-31985197	endosperm WT	endosperm mutant	24.7841	88.536	1.83685	7.30963	5e-05	0.000404377	yes	CPN60I	#N/A	#N/A
gene:Zm00001d018061	chr5:213494646-213524574	endosperm WT	endosperm mutant	5.6137	19.9823	1.8317	2.64074	0.0002	0.00138916	yes	Zm00001d018061	AT2G21940.4	shikimate kinase 1 (SK1); FUNCTIONS IN: shikimate kinase activity, ATP binding; EXPRESSED IN: 19 plant structures; EXPRESSED DURING: 10 growth stages; CONTAINS InterPro DOMAIN/s: Shikimate kinase (InterPro:IPR000623); BEST Arabidopsis thaliana protein match is: shikimate kinase 2 (TAIR:AT4G39540.2)
gene:Zm00001d041592	chr3:128767267-128773553	endosperm WT	endosperm mutant	5.24669	18.6601	1.83048	6.95093	5e-05	0.000404377	yes	Zm00001d041592	AT4G24680.1	MODIFIER OF snc1 (MOS1); FUNCTIONS IN: molecular_function unknown; INVOLVED IN: regulation of gene expression, epigenetic; EXPRESSED IN: 26 plant structures; EXPRESSED DURING: 14 growth stages
gene:Zm00001d007154	chr2:223382569-223383942	endosperm WT	endosperm mutant	42.7143	151.625	1.82772	6.26039	5e-05	0.000404377	yes	Zm00001d007154	AT3G05560.1	Ribosomal L22e protein family; FUNCTIONS IN: structural constituent of ribosome; INVOLVED IN: translation; LOCATED IN: cytosolic ribosome, ribosome, cytosolic large ribosomal subunit, nucleolus, plasma membrane; EXPRESSED IN: 22 plant structures; EXPRESSED DURING: 13 growth stages; CONTAINS InterPro DOMAIN/s: Ribosomal protein L22e (InterPro:IPR002671); BEST Arabidopsis thaliana protein match is:…
gene:Zm00001d026589	chr10:148509627-148511293	endosperm WT	endosperm mutant	2.59317	9.17908	1.82363	2.17484	0.00255	0.0120144	yes	Zm00001d026589	AT4G39300.1	unknown protein; FUNCTIONS IN: molecular_function unknown; INVOLVED IN: biological_process unknown; LOCATED IN: chloroplast; EXPRESSED IN: 22 plant structures; EXPRESSED DURING: 13 growth stages
gene:Zm00001d017859	chr5:209058600-209062935	endosperm WT	endosperm mutant	3.53792	12.4886	1.81963	2.84601	5e-05	0.000404377	yes	Zm00001d017859	AT3G07880.1	SUPERCENTIPEDE1 (SCN1); FUNCTIONS IN: Rho GDP-dissociation inhibitor activity; INVOLVED IN: root epidermal cell differentiation, cell tip growth; LOCATED IN: cytoplasm; EXPRESSED IN: 25 plant structures; EXPRESSED DURING: 15 growth stages; CONTAINS InterPro DOMAIN/s: Immunoglobulin E-set (InterPro:IPR014756), RHO protein GDP dissociation inhibitor (InterPro:IPR000406); BEST Arabidopsis thaliana p…
gene:Zm00001d047753	chr9:140907238-140909664	endosperm WT	endosperm mutant	1.19467	4.21176	1.81781	1.91453	0.0019	0.00939185	yes	Zm00001d047753	AT3G54770.1	RNA-binding (RRM/RBD/RNP motifs) family protein; FUNCTIONS IN: RNA binding, nucleotide binding, nucleic acid binding; LOCATED IN: cellular_component unknown; EXPRESSED IN: root, gynoecium, carpel, stamen; EXPRESSED DURING: petal differentiation and expansion stage; CONTAINS InterPro DOMAIN/s: RNA recognition motif, RNP-1 (InterPro:IPR000504), Nucleotide-binding, alpha-beta plait (InterPro:IPR0126…
gene:Zm00001d005865	chr2:191165954-191167271	endosperm WT	endosperm mutant	1.29385	4.52703	1.8069	2.88944	5e-05	0.000404377	yes	Zm00001d005865	AT1G61730.1	DNA-binding storekeeper protein-related transcriptional regulator; FUNCTIONS IN: transcription regulator activity; INVOLVED IN: biological_process unknown; LOCATED IN: cytosol, nucleolus, chloroplast; EXPRESSED IN: 24 plant structures; EXPRESSED DURING: 13 growth stages; CONTAINS InterPro DOMAIN/s: Protein of unknown function DUF573 (InterPro:IPR007592); BEST Arabidopsis thaliana protein match is…
gene:Zm00001d038777	chr6:164213806-164221095	endosperm WT	endosperm mutant	9.47507	33.0975	1.80451	7.12627	5e-05	0.000404377	yes	Zm00001d038777	AT5G66540.1	FUNCTIONS IN: molecular_function unknown; INVOLVED IN: rRNA processing; LOCATED IN: cytosol, nucleolus, nucleus; EXPRESSED IN: 22 plant structures; EXPRESSED DURING: 12 growth stages; CONTAINS InterPro DOMAIN/s: U3 small nucleolar ribonucleoprotein complex, subunit Mpp10p (InterPro:IPR012173), Mpp10 protein (InterPro:IPR007151)
gene:Zm00001d045101	chr9:12496054-12498594	endosperm WT	endosperm mutant	4.95301	17.2773	1.8025	3.60984	5e-05	0.000404377	yes	Zm00001d045101	AT1G15950.1	cinnamoyl coa reductase 1 (CCR1); CONTAINS InterPro DOMAIN/s: NAD-dependent epimerase/dehydratase (InterPro:IPR001509), NAD(P)-binding domain (InterPro:IPR016040); BEST Arabidopsis thaliana protein match is: cinnamoyl coa reductase (TAIR:AT1G80820.1)
gene:Zm00001d026139	chr10:139500503-139503230	endosperm WT	endosperm mutant	3.69123	12.836	1.79802	4.98567	5e-05	0.000404377	yes	Zm00001d026139	AT3G20410.1	calmodulin-domain protein kinase 9 (CPK9); FUNCTIONS IN: calmodulin-dependent protein kinase activity, kinase activity; INVOLVED IN: signal transduction, protein amino acid phosphorylation, N-terminal protein myristoylation; LOCATED IN: plasma membrane; EXPRESSED IN: 23 plant structures; EXPRESSED DURING: 13 growth stages; CONTAINS InterPro DOMAIN/s: Protein kinase, ATP binding site (InterPro:IPR…
gene:Zm00001d031939	chr1:207515535-207517495	endosperm WT	endosperm mutant	92.5099	320.955	1.79469	7.1388	5e-05	0.000404377	yes	Zm00001d031939	AT2G21580.1	Ribosomal protein S25 family protein; FUNCTIONS IN: structural constituent of ribosome; INVOLVED IN: translation; LOCATED IN: cytosolic small ribosomal subunit, cytosolic ribosome, ribosome, plasma membrane; EXPRESSED IN: 23 plant structures; EXPRESSED DURING: 13 growth stages; CONTAINS InterPro DOMAIN/s: Ribosomal protein S25 (InterPro:IPR004977); BEST Arabidopsis thaliana protein match is: Ribo…
gene:Zm00001d052194	chr4:182772608-182773786	endosperm WT	endosperm mutant	80.2982	278.197	1.79267	6.47041	5e-05	0.000404377	yes	Zm00001d052194	AT5G51440.1	HSP20-like chaperones superfamily protein; CONTAINS InterPro DOMAIN/s: Heat shock protein Hsp20 (InterPro:IPR002068), HSP20-like chaperone (InterPro:IPR008978); BEST Arabidopsis thaliana protein match is: mitochondrion-localized small heat shock protein 23.6 (TAIR:AT4G25200.1)
gene:Zm00001d034882	chr1:304635948-304637841	endosperm WT	endosperm mutant	1.70242	5.86765	1.7852	4.32238	5e-05	0.000404377	yes	Zm00001d034882	AT4G20090.1	embryo defective 1025 (EMB1025); CONTAINS InterPro DOMAIN/s: Pentatricopeptide repeat (InterPro:IPR002885); BEST Arabidopsis thaliana protein match is: Pentatricopeptide repeat (PPR) superfamily protein (TAIR:AT5G64320.1)
gene:Zm00001d013777	chr5:19923772-19940225	endosperm WT	endosperm mutant	13.7582	47.3933	1.7844	5.44822	5e-05	0.000404377	yes	Zm00001d013777	AT1G66580.1	senescence associated gene 24 (SAG24); FUNCTIONS IN: structural constituent of ribosome; INVOLVED IN: response to UV-B, translation; LOCATED IN: cytosolic ribosome, ribosome, cytosolic large ribosomal subunit, plasma membrane, vacuole; EXPRESSED IN: 25 plant structures; EXPRESSED DURING: 15 growth stages; CONTAINS InterPro DOMAIN/s: Ribosomal protein L10e (InterPro:IPR001197), Ribosomal protein L…
gene:Zm00001d004009	chr2:75235596-75238270	endosperm WT	endosperm mutant	72.9761	250.97	1.78202	6.12878	5e-05	0.000404377	yes	Zm00001d004009	AT3G10950.1	Zinc-binding ribosomal protein family protein; FUNCTIONS IN: structural constituent of ribosome; INVOLVED IN: translation, ribosome biogenesis; LOCATED IN: ribosome, cytosolic large ribosomal subunit; CONTAINS InterPro DOMAIN/s: Ribosomal protein, zinc-binding domain (InterPro:IPR011332), Ribosomal protein L37ae (InterPro:IPR002674), Ribosomal protein L37ae/L37e, N-terminal domain (InterPro:IPR01…
gene:Zm00001d032181	chr1:216009435-216011564	endosperm WT	endosperm mutant	28.7075	98.6771	1.78129	6.63306	5e-05	0.000404377	yes	Zm00001d032181	AT1G26880.1	Ribosomal protein L34e superfamily protein; FUNCTIONS IN: structural constituent of ribosome; INVOLVED IN: translation, ribosome biogenesis; LOCATED IN: ribosome, nucleolus, chloroplast; EXPRESSED IN: 25 plant structures; EXPRESSED DURING: 15 growth stages; CONTAINS InterPro DOMAIN/s: Ribosomal protein L34e, conserved site (InterPro:IPR018065), Ribosomal protein L34e (InterPro:IPR008195); BEST Ar…
gene:Zm00001d033130	chr1:251635726-251645210	endosperm WT	endosperm mutant	39.8685	136.833	1.7791	6.4042	5e-05	0.000404377	yes	Zm00001d033130	AT3G07050.1	GTP-binding family protein; FUNCTIONS IN: GTP binding; INVOLVED IN: biological_process unknown; LOCATED IN: nucleolus; EXPRESSED IN: 22 plant structures; EXPRESSED DURING: 13 growth stages; CONTAINS InterPro DOMAIN/s: Small GTP-binding protein (InterPro:IPR005225), GTP1/OBG (InterPro:IPR006073), GTP-binding protein, HSR1-related (InterPro:IPR002917), GNL3L/Grn1 putative GTPase (InterPro:IPR014813…
gene:Zm00001d017047	chr5:183747379-183749370	endosperm WT	endosperm mutant	34.1183	116.808	1.77552	6.93003	5e-05	0.000404377	yes	Zm00001d017047	AT1G74050.1	Ribosomal protein L6 family protein; FUNCTIONS IN: structural constituent of ribosome; INVOLVED IN: translation; LOCATED IN: ribosome, cytosolic large ribosomal subunit, intracellular, plasma membrane, membrane; EXPRESSED IN: leaf; CONTAINS InterPro DOMAIN/s: Ribosomal protein L6, N-terminal (InterPro:IPR005568), Ribosomal protein L6E (InterPro:IPR000915); BEST Arabidopsis thaliana protein match …
gene:Zm00001d015084	chr5:74823633-74826133	endosperm WT	endosperm mutant	5.34376	18.2043	1.76835	4.86715	5e-05	0.000404377	yes	Zm00001d015084	AT1G64720.1	CP5; FUNCTIONS IN: molecular_function unknown; INVOLVED IN: biological_process unknown; LOCATED IN: vacuole; EXPRESSED IN: 23 plant structures; EXPRESSED DURING: 15 growth stages; CONTAINS InterPro DOMAIN/s: Lipid-binding START (InterPro:IPR002913); BEST Arabidopsis thaliana protein match is: Polyketide cyclase/dehydrase and lipid transport superfamily protein (TAIR:AT5G54170.1)
gene:Zm00001d037480	chr6:126663868-126667210	endosperm WT	endosperm mutant	1.39954	4.75538	1.76461	3.16823	5e-05	0.000404377	yes	Zm00001d037480	AT5G20250.4	DARK INDUCIBLE 10 (DIN10); CONTAINS InterPro DOMAIN/s: Glycoside hydrolase, catalytic core (InterPro:IPR017853), Raffinose synthase (InterPro:IPR008811); BEST Arabidopsis thaliana protein match is: seed imbibition 2 (TAIR:AT3G57520.1).
gene:Zm00001d042692	chr3:177204036-177208780	endosperm WT	endosperm mutant	4.217	14.2239	1.75403	4.55844	5e-05	0.000404377	yes	Zm00001d042692	AT3G23560.1	ABERRANT LATERAL ROOT FORMATION 5 (ALF5); FUNCTIONS IN: antiporter activity, drug transmembrane transporter activity, transporter activity; INVOLVED IN: response to toxin; LOCATED IN: membrane; EXPRESSED IN: 18 plant structures; EXPRESSED DURING: 6 growth stages; CONTAINS InterPro DOMAIN/s: Multi antimicrobial extrusion protein MatE (InterPro:IPR002528); BEST Arabidopsis thaliana protein match is…
gene:Zm00001d027165,gene:Zm00001d027166	chr9:119246994-119247884	endosperm WT	endosperm mutant	6.09406	20.5361	1.75269	3.96821	5e-05	0.000404377	yes	Zm00001d027165,Zm00001d027166	#N/A	#N/A
gene:Zm00001d026610	chr10:148913229-148922432	endosperm WT	endosperm mutant	1.42339	4.78841	1.75021	2.85257	0.00015	0.00107864	yes	Zm00001d026610	AT5G23300.1	pyrimidine d (PYRD); FUNCTIONS IN: dihydroorotate dehydrogenase activity; INVOLVED IN: 'de novo' pyrimidine base biosynthetic process, pyrimidine ribonucleotide biosynthetic process; LOCATED IN: mitochondrion; EXPRESSED IN: 21 plant structures; EXPRESSED DURING: 11 growth stages; CONTAINS InterPro DOMAIN/s: Dihydroorotate dehydrogenase, conserved site (InterPro:IPR001295), Aldolase-type TIM barre…
gene:Zm00001d043063	chr3:187943225-187952432	endosperm WT	endosperm mutant	1.20568	4.05256	1.74898	2.38154	0.0005	0.00304795	yes	Zm00001d043063	AT2G46400.1	WRKY DNA-binding protein 46 (WRKY46); CONTAINS InterPro DOMAIN/s: DNA-binding WRKY (InterPro:IPR003657); BEST Arabidopsis thaliana protein match is: WRKY family transcription factor (TAIR:AT4G23810.1)
gene:Zm00001d014974	chr5:70809086-70817325	endosperm WT	endosperm mutant	15.7023	52.7292	1.74762	6.0477	5e-05	0.000404377	yes	Zm00001d014974	AT1G16810.1	unknown protein; CONTAINS InterPro DOMAIN/s: Protein of unknown function DUF1754, eukaryotic (InterPro:IPR013865)
gene:Zm00001d033993	chr1:280585850-280605270	endosperm WT	endosperm mutant	3.04932	10.1848	1.73986	4.67181	5e-05	0.000404377	yes	Zm00001d033993	AT4G14790.1	ATSUV3; CONTAINS InterPro DOMAIN/s: Mitochondrial degradasome RNA helicase subunit C-terminal (InterPro:IPR022192), DNA/RNA helicase, C-terminal (InterPro:IPR001650); BEST Arabidopsis thaliana protein match is: ATP-dependent RNA helicase, mitochondrial, putative (TAIR:AT5G39840.1)
gene:Zm00001d009271	chr8:49785731-49790894	endosperm WT	endosperm mutant	15.3112	51.0746	1.73802	6.87323	5e-05	0.000404377	yes	Zm00001d009271	AT5G56680.1	SYNC1; FUNCTIONS IN: in 6 functions; INVOLVED IN: response to cadmium ion, embryo development ending in seed dormancy; LOCATED IN: mitochondrion, chloroplast; EXPRESSED IN: cotyledon, guard cell, cultured cell, leaf; CONTAINS InterPro DOMAIN/s: Nucleic acid-binding, OB-fold (InterPro:IPR012340), Nucleic acid binding, OB-fold, tRNA/helicase-type (InterPro:IPR004365), Asparaginyl-tRNA synthetase, c…
gene:Zm00001d047481	chr9:131630331-131634860	endosperm WT	endosperm mutant	22.0515	73.4301	1.73549	5.92081	5e-05	0.000404377	yes	Zm00001d047481	AT3G05060.1	NOP56-like pre RNA processing ribonucleoprotein; FUNCTIONS IN: DNA binding; INVOLVED IN: biological_process unknown; LOCATED IN: nucleolus, membrane; EXPRESSED IN: 22 plant structures; EXPRESSED DURING: 13 growth stages; CONTAINS InterPro DOMAIN/s: Pre-mRNA processing ribonucleoprotein, snoRNA-binding domain (InterPro:IPR002687), NOP5, N-terminal (InterPro:IPR012974), NOSIC (InterPro:IPR012976); …
gene:Zm00001d031599	chr1:195873412-195875927	endosperm WT	endosperm mutant	2.5018	8.32736	1.73489	3.50321	5e-05	0.000404377	yes	Zm00001d031599	AT3G60820.1	PBF1; FUNCTIONS IN: peptidase activity, endopeptidase activity, threonine-type endopeptidase activity; INVOLVED IN: defense response to fungus, incompatible interaction, ubiquitin-dependent protein catabolic process; LOCATED IN: proteasome core complex, proteasome complex, plasma membrane, chloroplast; EXPRESSED IN: 23 plant structures; EXPRESSED DURING: 15 growth stages; CONTAINS InterPro DOMAIN…
gene:Zm00001d006055	chr2:196661879-196666379	endosperm WT	endosperm mutant	7.19266	23.777	1.72497	6.21954	5e-05	0.000404377	yes	Zm00001d006055	AT1G51580.1	RNA-binding KH domain-containing protein; FUNCTIONS IN: RNA binding, nucleic acid binding; EXPRESSED IN: 23 plant structures; EXPRESSED DURING: 13 growth stages; CONTAINS InterPro DOMAIN/s: K Homology, type 1, subgroup (InterPro:IPR018111), K Homology (InterPro:IPR004087), K Homology, type 1 (InterPro:IPR004088); BEST Arabidopsis thaliana protein match is: RNA-binding KH domain-containing protein…
gene:Zm00001d034130	chr1:284698267-284699256	endosperm WT	endosperm mutant	2.77142	9.15824	1.72444	2.98382	5e-05	0.000404377	yes	Zm00001d034130	AT5G43150.1	unknown protein; FUNCTIONS IN: molecular_function unknown; INVOLVED IN: biological_process unknown; LOCATED IN: mitochondrion; EXPRESSED IN: 22 plant structures; EXPRESSED DURING: 13 growth stages
gene:Zm00001d039106	chr6:170128582-170130302	endosperm WT	endosperm mutant	105.186	347.545	1.72426	6.93665	5e-05	0.000404377	yes	Zm00001d039106	AT2G32060.1	Ribosomal protein L7Ae/L30e/S12e/Gadd45 family protein; FUNCTIONS IN: structural constituent of ribosome; INVOLVED IN: translation; LOCATED IN: cytosolic small ribosomal subunit, cytosolic ribosome, nucleus; EXPRESSED IN: 22 plant structures; EXPRESSED DURING: 13 growth stages; CONTAINS InterPro DOMAIN/s: Ribosomal protein S12e (InterPro:IPR000530), Ribosomal protein L7Ae/L30e/S12e/Gadd45 (InterP…
gene:Zm00001d025522	chr10:121168117-121172140	endosperm WT	endosperm mutant	9.90728	32.7329	1.72418	6.89117	5e-05	0.000404377	yes	Zm00001d025522	AT4G25340.1	FK506 BINDING PROTEIN 53 (FKBP53); FUNCTIONS IN: FK506 binding, peptidyl-prolyl cis-trans isomerase activity, histone binding; INVOLVED IN: nucleosome assembly; LOCATED IN: nucleolus, nucleus; EXPRESSED IN: 23 plant structures; EXPRESSED DURING: 13 growth stages; CONTAINS InterPro DOMAIN/s: Peptidyl-prolyl cis-trans isomerase, FKBP-type (InterPro:IPR001179); BEST Arabidopsis thaliana protein matc…
BX6	chr4:1846720-1847845	endosperm WT	endosperm mutant	1.33769	4.41757	1.72351	1.83045	0.0097	0.0353236	yes	BX6	#N/A	#N/A
gene:Zm00001d028949	chr1:52582857-52587987	endosperm WT	endosperm mutant	0.904802	2.98757	1.7233	3.67731	5e-05	0.000404377	yes	Zm00001d028949	AT5G21326.1	Ca2+regulated serine-threonine protein kinase family protein; FUNCTIONS IN: protein serine/threonine kinase activity, protein kinase activity, ATP binding; INVOLVED IN: signal transduction, protein amino acid phosphorylation; CONTAINS InterPro DOMAIN/s: Protein kinase, ATP binding site (InterPro:IPR017441), Serine/threonine-protein kinase domain (InterPro:IPR002290), NAF/FISL domain (InterPro:IPR…
gene:Zm00001d001001	chr2:196660888-196661141	endosperm WT	endosperm mutant	19.8088	65.3593	1.72225	2.5066	0.00075	0.00431067	yes	Zm00001d001001	#N/A	#N/A
gene:Zm00001d012556	chr8:176577452-176580718	endosperm WT	endosperm mutant	15.2332	50.1274	1.71837	6.37273	5e-05	0.000404377	yes	Zm00001d012556	AT5G12250.1	beta-6 tubulin (TUB6); FUNCTIONS IN: structural constituent of cytoskeleton; INVOLVED IN: microtubule-based process, response to salt stress, response to cold; LOCATED IN: microtubule cytoskeleton, plasma membrane; EXPRESSED IN: 23 plant structures; EXPRESSED DURING: 13 growth stages; CONTAINS InterPro DOMAIN/s: Beta tubulin (InterPro:IPR002453), Tubulin (InterPro:IPR000217), Tubulin/FtsZ, GTPase…
gene:Zm00001d024499	chr10:74394027-74403109	endosperm WT	endosperm mutant	0.864816	2.84115	1.71601	2.05789	0.0025	0.0118068	yes	Zm00001d024499	AT5G17640.1	Protein of unknown function (DUF1005); CONTAINS InterPro DOMAIN/s: Protein of unknown function DUF1005 (InterPro:IPR010410); BEST Arabidopsis thaliana protein match is: Protein of unknown function (DUF1005) (TAIR:AT1G10020.1)
gene:Zm00001d046995	chr9:114408409-114410512	endosperm WT	endosperm mutant	40.9845	134.628	1.71583	6.0771	5e-05	0.000404377	yes	Zm00001d046995	AT1G30690.1	Sec14p-like phosphatidylinositol transfer family protein; FUNCTIONS IN: transporter activity; INVOLVED IN: transport; LOCATED IN: cytosol, nucleus, plasma membrane; EXPRESSED IN: 23 plant structures; EXPRESSED DURING: 14 growth stages; CONTAINS InterPro DOMAIN/s: Cellular retinaldehyde-binding/triple function, C-terminal (InterPro:IPR001251), Cellular retinaldehyde-binding/triple function, N-term…
gene:Zm00001d038535	chr6:159533550-159536132	endosperm WT	endosperm mutant	435.568	1428.01	1.71303	6.34499	5e-05	0.000404377	yes	Zm00001d038535	AT1G77940.1	Ribosomal protein L7Ae/L30e/S12e/Gadd45 family protein; FUNCTIONS IN: structural constituent of ribosome; INVOLVED IN: translation; LOCATED IN: cytosolic ribosome, cytosolic large ribosomal subunit; EXPRESSED IN: 26 plant structures; EXPRESSED DURING: 15 growth stages; CONTAINS InterPro DOMAIN/s: Ribosomal protein L7Ae/L30e/S12e/Gadd45 (InterPro:IPR004038), Ribosomal protein L30e (InterPro:IPR000…
gene:Zm00001d045889	chr9:46113963-46116409	endosperm WT	endosperm mutant	77.5308	252.818	1.70526	6.86644	5e-05	0.000404377	yes	Zm00001d045889	AT2G19740.1	Ribosomal protein L31e family protein; FUNCTIONS IN: structural constituent of ribosome; INVOLVED IN: translation, ribosome biogenesis; LOCATED IN: cytosolic ribosome, ribosome, cytosolic large ribosomal subunit, chloroplast, plasma membrane; EXPRESSED IN: 22 plant structures; EXPRESSED DURING: 13 growth stages; CONTAINS InterPro DOMAIN/s: Ribosomal protein L31e (InterPro:IPR000054), Ribosomal pr…
gene:Zm00001d027813	chr1:14321649-14323311	endosperm WT	endosperm mutant	23.4047	76.2015	1.70302	6.07989	5e-05	0.000404377	yes	Zm00001d027813	AT5G03850.1	Nucleic acid-binding, OB-fold-like protein; FUNCTIONS IN: structural constituent of ribosome; INVOLVED IN: translation, ribosome biogenesis; LOCATED IN: cytosolic small ribosomal subunit, ribosome, cell wall, plasma membrane; EXPRESSED IN: 24 plant structures; EXPRESSED DURING: 15 growth stages; CONTAINS InterPro DOMAIN/s: Nucleic acid-binding, OB-fold-like (InterPro:IPR016027), Nucleic acid-bind…
gene:Zm00001d016203	chr5:150386026-150389534	endosperm WT	endosperm mutant	7.51091	24.3568	1.69727	5.24342	5e-05	0.000404377	yes	Zm00001d016203	AT1G60430.1	actin-related protein C3 (ARPC3); CONTAINS InterPro DOMAIN/s: ARP2/3 complex, p21-Arc subunit (InterPro:IPR007204)
gene:Zm00001d025419	chr10:118105918-118109881	endosperm WT	endosperm mutant	1.00952	3.27227	1.69663	4.29224	5e-05	0.000404377	yes	Zm00001d025419	#N/A	#N/A
gene:Zm00001d018208	chr5:216608860-216609928	endosperm WT	endosperm mutant	25.8399	83.6813	1.69531	6.35027	5e-05	0.000404377	yes	Zm00001d018208	#N/A	#N/A
gene:Zm00001d022386	chr7:176531870-176537425	endosperm WT	endosperm mutant	9.04548	29.2246	1.69191	6.22399	5e-05	0.000404377	yes	Zm00001d022386	AT3G49080.1	Ribosomal protein S5 domain 2-like superfamily protein; FUNCTIONS IN: structural constituent of ribosome; INVOLVED IN: translation; LOCATED IN: cytosolic small ribosomal subunit, ribosome, intracellular; EXPRESSED IN: 23 plant structures; EXPRESSED DURING: 13 growth stages; CONTAINS InterPro DOMAIN/s: Ribosomal protein S9 (InterPro:IPR000754), Ribosomal protein S5 domain 2-type fold (InterPro:IPR…
gene:Zm00001d019200	chr7:21528530-21530144	endosperm WT	endosperm mutant	5.57502	17.9717	1.68868	5.31956	5e-05	0.000404377	yes	Zm00001d019200	AT2G47990.1	SLOW WALKER1 (SWA1); CONTAINS InterPro DOMAIN/s: WD40 repeat 2 (InterPro:IPR019782), WD40 repeat, conserved site (InterPro:IPR019775), WD40 repeat (InterPro:IPR001680), G-protein beta WD-40 repeat, region (InterPro:IPR020472), WD40 repeat-like-containing domain (InterPro:IPR011046), WD40-repeat-containing domain (InterPro:IPR017986), U3 small nucleolar RNA-associated protein 15, C-terminal (Inter…
CPN60II	chr1:238195328-238201192	endosperm WT	endosperm mutant	25.2343	81.1064	1.68443	6.32027	5e-05	0.000404377	yes	CPN60II	#N/A	#N/A
gene:Zm00001d008287	chr8:4114921-4117752	endosperm WT	endosperm mutant	29.7555	95.4904	1.6822	6.31132	5e-05	0.000404377	yes	Zm00001d008287	AT4G02860.1	Phenazine biosynthesis PhzC/PhzF protein; FUNCTIONS IN: catalytic activity; INVOLVED IN: biosynthetic process; LOCATED IN: cellular_component unknown; EXPRESSED IN: 23 plant structures; EXPRESSED DURING: 13 growth stages; CONTAINS InterPro DOMAIN/s: Phenazine biosynthesis PhzC/PhzF protein (InterPro:IPR003719); BEST Arabidopsis thaliana protein match is: Phenazine biosynthesis PhzC/PhzF protein (…
gene:Zm00001d038946	chr6:167402293-167403996	endosperm WT	endosperm mutant	3.98495	12.7882	1.68218	3.85878	5e-05	0.000404377	yes	Zm00001d038946	AT4G32590.3	2Fe-2S ferredoxin-like superfamily protein; FUNCTIONS IN: electron carrier activity, iron-sulfur cluster binding; LOCATED IN: chloroplast; EXPRESSED IN: 21 plant structures; EXPRESSED DURING: 15 growth stages; CONTAINS InterPro DOMAIN/s: Ferredoxin (InterPro:IPR001041), Beta-grasp fold, ferredoxin-type (InterPro:IPR012675); BEST Arabidopsis thaliana protein match is: NDH-dependent cyclic electron…
gene:Zm00001d023552	chr10:9848877-9850164	endosperm WT	endosperm mutant	9.21474	29.5405	1.68068	4.96763	5e-05	0.000404377	yes	Zm00001d023552	AT3G55410.1	2-oxoglutarate dehydrogenase, E1 component; FUNCTIONS IN: oxoglutarate dehydrogenase (succinyl-transferring) activity, cobalt ion binding, zinc ion binding; INVOLVED IN: glycolysis, metabolic process; LOCATED IN: mitochondrion; EXPRESSED IN: 25 plant structures; EXPRESSED DURING: 15 growth stages; CONTAINS InterPro DOMAIN/s: 2-oxoglutarate dehydrogenase, E1 component (InterPro:IPR011603), Dehydro…
gene:Zm00001d008610	chr8:14450352-14453064	endosperm WT	endosperm mutant	14.5412	46.3574	1.67265	5.99979	5e-05	0.000404377	yes	Zm00001d008610	AT3G55605.1	Mitochondrial glycoprotein family protein; FUNCTIONS IN: molecular_function unknown; INVOLVED IN: biological_process unknown; LOCATED IN: mitochondrial matrix; EXPRESSED IN: 21 plant structures; EXPRESSED DURING: 13 growth stages; CONTAINS InterPro DOMAIN/s: Mitochondrial glycoprotein (InterPro:IPR003428); BEST Arabidopsis thaliana protein match is: Mitochondrial glycoprotein family protein (TAIR…
gene:Zm00001d044490	chr3:229584376-229586793	endosperm WT	endosperm mutant	16.4893	52.5611	1.67246	4.4512	5e-05	0.000404377	yes	Zm00001d044490	AT4G36680.1	Tetratricopeptide repeat (TPR)-like superfamily protein; CONTAINS InterPro DOMAIN/s: Pentatricopeptide repeat (InterPro:IPR002885); BEST Arabidopsis thaliana protein match is: Tetratricopeptide repeat (TPR)-like superfamily protein (TAIR:AT2G18520.1)
gene:Zm00001d036567	chr6:92808874-92811320	endosperm WT	endosperm mutant	30.2945	96.3204	1.66879	5.38976	5e-05	0.000404377	yes	Zm00001d036567	AT3G52580.1	Ribosomal protein S11 family protein; CONTAINS InterPro DOMAIN/s: Ribosomal protein S11 (InterPro:IPR001971), Ribosomal S11, conserved site (InterPro:IPR018102); BEST Arabidopsis thaliana protein match is: Ribosomal protein S11 family protein (TAIR:AT3G11510.1)
gene:Zm00001d035912	chr6:59865254-59866231	endosperm WT	endosperm mutant	1.6271	5.17077	1.66808	1.52427	0.0056	0.0226163	yes	Zm00001d035912	#N/A	#N/A
gene:Zm00001d049510	chr4:32826639-32833033	endosperm WT	endosperm mutant	21.162	67.114	1.66514	5.09769	5e-05	0.000404377	yes	Zm00001d049510	AT5G16910.1	cellulose-synthase like D2 (CSLD2); FUNCTIONS IN: cellulose synthase activity, transferase activity, transferring glycosyl groups; INVOLVED IN: plant-type cell wall biogenesis, response to cold, polysaccharide biosynthetic process, root hair elongation; LOCATED IN: Golgi apparatus, plasma membrane, integral to Golgi membrane; EXPRESSED IN: 23 plant structures; EXPRESSED DURING: 13 growth stages; …
gene:Zm00001d005951	chr2:193728104-193730506	endosperm WT	endosperm mutant	1.18533	3.75858	1.66489	1.57724	0.00125	0.00660406	yes	Zm00001d005951	AT4G40060.1	homeobox protein 16 (HB16); FUNCTIONS IN: sequence-specific DNA binding, transcription activator activity, sequence-specific DNA binding transcription factor activity; INVOLVED IN: in 6 processes; LOCATED IN: nucleus; EXPRESSED IN: 23 plant structures; EXPRESSED DURING: 13 growth stages; CONTAINS InterPro DOMAIN/s: Homeobox, conserved site (InterPro:IPR017970), Homeobox (InterPro:IPR001356), Home…
gene:Zm00001d005642	chr2:181731961-181733845	endosperm WT	endosperm mutant	204.439	646.903	1.66188	6.52911	5e-05	0.000404377	yes	Zm00001d005642	AT1G74270.1	Ribosomal protein L35Ae family protein; FUNCTIONS IN: structural constituent of ribosome; INVOLVED IN: translation, ribosome biogenesis; LOCATED IN: ribosome, cytosolic large ribosomal subunit; EXPRESSED IN: 22 plant structures; EXPRESSED DURING: 13 growth stages; CONTAINS InterPro DOMAIN/s: Ribosomal protein L35Ae (InterPro:IPR001780), Ribosomal protein L35Ae, conserved site (InterPro:IPR018266)…
gene:Zm00001d002035	chr2:4821034-4823880	endosperm WT	endosperm mutant	0.639868	2.02464	1.66182	1.6066	0.0132	0.0451128	yes	Zm00001d002035	AT1G68290.1	endonuclease 2 (ENDO 2); FUNCTIONS IN: endonuclease activity, nucleic acid binding; INVOLVED IN: DNA catabolic process; LOCATED IN: endomembrane system; EXPRESSED IN: 23 plant structures; EXPRESSED DURING: 14 growth stages; CONTAINS InterPro DOMAIN/s: Phospholipase C/P1 nuclease, core (InterPro:IPR008947), S1/P1 nuclease (InterPro:IPR003154); BEST Arabidopsis thaliana protein match is: endonuclea…
gene:Zm00001d017617	chr5:201803814-201807716	endosperm WT	endosperm mutant	45.1014	142.19	1.65658	5.9515	5e-05	0.000404377	yes	Zm00001d017617	AT1G61570.1	translocase of the inner mitochondrial membrane 13 (TIM13); FUNCTIONS IN: copper ion binding, P-P-bond-hydrolysis-driven protein transmembrane transporter activity; INVOLVED IN: protein import into mitochondrial inner membrane, protein targeting to mitochondrion; LOCATED IN: mitochondrion, mitochondrial inner membrane, mitochondrial intermembrane space; EXPRESSED IN: 22 plant structures; EXPRESSE…
gene:Zm00001d038456	chr6:157648980-157650905	endosperm WT	endosperm mutant	10.8391	34.1072	1.65383	5.19562	5e-05	0.000404377	yes	Zm00001d038456	AT2G35110.1	GNARLED (GRL); CONTAINS InterPro DOMAIN/s: Nck-associated protein 1 (InterPro:IPR019137)
gene:Zm00001d026831	chr4:69748677-69750027	endosperm WT	endosperm mutant	3.6692	11.5312	1.65201	1.94881	0.0062	0.0245467	yes	Zm00001d026831	#N/A	#N/A
gene:Zm00001d025667	chr10:125488395-125491008	endosperm WT	endosperm mutant	1.88319	5.90571	1.64893	4.5946	5e-05	0.000404377	yes	Zm00001d025667	AT3G13360.1	WPP domain interacting protein 3 (WIP3); BEST Arabidopsis thaliana protein match is: WPP domain interacting protein 1 (TAIR:AT4G26455.1)
gene:Zm00001d014110	chr5:32818180-32819837	endosperm WT	endosperm mutant	1.73226	5.42909	1.64806	3.57586	5e-05	0.000404377	yes	Zm00001d014110	#N/A	#N/A
gene:Zm00001d040606	chr3:53035907-53040506	endosperm WT	endosperm mutant	0.666723	2.08926	1.64783	1.30425	0.00055	0.00331712	yes	Zm00001d040606	AT1G18610.1	Galactose oxidase/kelch repeat superfamily protein; CONTAINS InterPro DOMAIN/s: Galactose oxidase/kelch, beta-propeller (InterPro:IPR011043), Kelch repeat type 1 (InterPro:IPR006652), Kelch repeat type 2 (InterPro:IPR011498), Kelch-type beta propeller (InterPro:IPR015915); BEST Arabidopsis thaliana protein match is: Galactose oxidase/kelch repeat superfamily protein (TAIR:AT1G74150.1)
gene:Zm00001d001802	chr2:1193992-1196785	endosperm WT	endosperm mutant	2.86902	8.97175	1.64483	2.51204	0.00035	0.00224917	yes	Zm00001d001802	AT3G11210.1	SGNH hydrolase-type esterase superfamily protein; FUNCTIONS IN: hydrolase activity, hydrolase activity, acting on ester bonds, carboxylesterase activity; INVOLVED IN: lipid metabolic process; LOCATED IN: cellular_component unknown; EXPRESSED IN: 20 plant structures; EXPRESSED DURING: 12 growth stages; CONTAINS InterPro DOMAIN/s: Esterase, SGNH hydrolase-type, subgroup (InterPro:IPR013831), Lipase…
gene:Zm00001d005089	chr2:157768410-157770397	endosperm WT	endosperm mutant	5.41636	16.9345	1.64457	4.30261	5e-05	0.000404377	yes	Zm00001d005089	AT1G25260.1	Ribosomal protein L10 family protein; FUNCTIONS IN: structural constituent of ribosome; INVOLVED IN: translation, ribosome biogenesis; LOCATED IN: cytosolic ribosome, ribosome; EXPRESSED IN: 23 plant structures; EXPRESSED DURING: 13 growth stages; CONTAINS InterPro DOMAIN/s: Ribosomal protein L10 (InterPro:IPR001790); BEST Arabidopsis thaliana protein match is: Ribosomal protein L10 family protei…
gene:Zm00001d008898	chr8:24390469-24391888	endosperm WT	endosperm mutant	13.8353	43.0951	1.63917	3.65219	5e-05	0.000404377	yes	Zm00001d008898	AT5G05340.1	Peroxidase superfamily protein; FUNCTIONS IN: protein binding, peroxidase activity; INVOLVED IN: response to oxidative stress, oxidation reduction; LOCATED IN: apoplast, cell wall; EXPRESSED IN: 9 plant structures; EXPRESSED DURING: LP.04 four leaves visible, 4 anthesis, C globular stage, petal differentiation and expansion stage; CONTAINS InterPro DOMAIN/s: Haem peroxidase (InterPro:IPR010255), …
gene:Zm00001d050153	chr4:69519896-69526796	endosperm WT	endosperm mutant	5.10811	15.9035	1.63848	3.20029	5e-05	0.000404377	yes	Zm00001d050153	AT5G58000.1	Reticulon family protein; LOCATED IN: endoplasmic reticulum, chloroplast; CONTAINS InterPro DOMAIN/s: Reticulon (InterPro:IPR003388); BEST Arabidopsis thaliana protein match is: Reticulon family protein (TAIR:AT2G20590.1)
gene:Zm00001d031326	chr1:186054717-186062670	endosperm WT	endosperm mutant	5.09541	15.7842	1.63121	5.96599	5e-05	0.000404377	yes	Zm00001d031326	AT2G43650.1	EMBRYO DEFECTIVE 2777 (EMB2777); FUNCTIONS IN: molecular_function unknown; INVOLVED IN: gene silencing; LOCATED IN: nucleus; EXPRESSED IN: 22 plant structures; EXPRESSED DURING: 12 growth stages; CONTAINS InterPro DOMAIN/s: Sas10/Utp3/C1D (InterPro:IPR007146), Something about silencing protein 10 (Sas10), C-terminal (InterPro:IPR018972); BEST Arabidopsis thaliana protein match is: unknown protein…
gene:Zm00001d043370	chr3:197902921-197907800	endosperm WT	endosperm mutant	14.9635	46.3426	1.63089	5.88277	5e-05	0.000404377	yes	Zm00001d043370	AT3G02220.1	unknown protein; CONTAINS InterPro DOMAIN/s: Protein of unknown function DUF2039 (InterPro:IPR019351)
gene:Zm00001d049666	chr4:39268829-39270978	endosperm WT	endosperm mutant	203.119	628.875	1.63045	6.53595	5e-05	0.000404377	yes	Zm00001d049666	AT4G00100.1	ribosomal protein S13A (RPS13A); FUNCTIONS IN: structural constituent of ribosome; INVOLVED IN: translation, trichome morphogenesis, leaf morphogenesis, cytokinesis by cell plate formation; LOCATED IN: cytosolic small ribosomal subunit, nucleolus, membrane; EXPRESSED IN: 24 plant structures; EXPRESSED DURING: 14 growth stages; CONTAINS InterPro DOMAIN/s: Ribosomal protein S13/S15, N-terminal (Int…
gene:Zm00001d026055	chr10:137223043-137225822	endosperm WT	endosperm mutant	0.697211	2.15092	1.62528	2.22662	0.00095	0.00525127	yes	Zm00001d026055	AT4G11350.1	Protein of unknown function (DUF604); CONTAINS InterPro DOMAIN/s: Protein of unknown function DUF604 (InterPro:IPR006740); BEST Arabidopsis thaliana protein match is: Protein of unknown function (DUF604) (TAIR:AT4G23490.1)
gene:Zm00001d033767	chr1:273087150-273089867	endosperm WT	endosperm mutant	7.80811	24.0795	1.62476	4.30031	5e-05	0.000404377	yes	Zm00001d033767	AT1G67430.1	Ribosomal protein L22p/L17e family protein; FUNCTIONS IN: structural constituent of ribosome; INVOLVED IN: translation; LOCATED IN: in 6 components; EXPRESSED IN: 23 plant structures; EXPRESSED DURING: 13 growth stages; CONTAINS InterPro DOMAIN/s: Ribosomal protein L22/L17 (InterPro:IPR001063), Ribosomal protein L22/L17, eukaryotic/archaeal (InterPro:IPR005721), Ribosomal protein L22/L17, conserv…
gene:Zm00001d052718	chr4:198621667-198623660	endosperm WT	endosperm mutant	235.526	726.122	1.62432	6.55204	5e-05	0.000404377	yes	Zm00001d052718	AT3G59540.1	Ribosomal L38e protein family; FUNCTIONS IN: structural constituent of ribosome; INVOLVED IN: translation, ribosome biogenesis; LOCATED IN: ribosome, cytosolic large ribosomal subunit; EXPRESSED IN: 22 plant structures; EXPRESSED DURING: 13 growth stages; CONTAINS InterPro DOMAIN/s: Ribosomal protein L38e (InterPro:IPR002675); BEST Arabidopsis thaliana protein match is: Ribosomal L38e protein fam…
gene:Zm00001d005200	chr2:163303609-163305990	endosperm WT	endosperm mutant	21.745	67.0078	1.62364	5.72056	5e-05	0.000404377	yes	Zm00001d005200	AT2G32060.1	Ribosomal protein L7Ae/L30e/S12e/Gadd45 family protein; FUNCTIONS IN: structural constituent of ribosome; INVOLVED IN: translation; LOCATED IN: cytosolic small ribosomal subunit, cytosolic ribosome, nucleus; EXPRESSED IN: 22 plant structures; EXPRESSED DURING: 13 growth stages; CONTAINS InterPro DOMAIN/s: Ribosomal protein S12e (InterPro:IPR000530), Ribosomal protein L7Ae/L30e/S12e/Gadd45 (InterP…
gene:Zm00001d010528	chr8:119336633-119338376	endosperm WT	endosperm mutant	211.383	651.249	1.62335	6.51399	5e-05	0.000404377	yes	Zm00001d010528	AT3G53740.2	Ribosomal protein L36e family protein; FUNCTIONS IN: structural constituent of ribosome; INVOLVED IN: translation; LOCATED IN: cytosolic ribosome, ribosome, cytosolic large ribosomal subunit, plasma membrane, membrane; EXPRESSED IN: 23 plant structures; EXPRESSED DURING: 13 growth stages; CONTAINS InterPro DOMAIN/s: Ribosomal protein L36e (InterPro:IPR000509); BEST Arabidopsis thaliana protein ma…
gene:Zm00001d013252	chr5:7138251-7143092	endosperm WT	endosperm mutant	32.3579	99.6628	1.62294	4.2899	5e-05	0.000404377	yes	Zm00001d013252	AT5G48760.1	Ribosomal protein L13 family protein; FUNCTIONS IN: structural constituent of ribosome; INVOLVED IN: translation; LOCATED IN: cytosolic ribosome, cytosolic large ribosomal subunit, large ribosomal subunit; EXPRESSED IN: 22 plant structures; EXPRESSED DURING: 13 growth stages; CONTAINS InterPro DOMAIN/s: Ribosomal protein L13 (InterPro:IPR005822), Ribosomal protein L13, eukaryotic/archaeal (InterP…
gene:Zm00001d026578	chr10:148267757-148269932	endosperm WT	endosperm mutant	25.4186	78.2363	1.62195	6.0845	5e-05	0.000404377	yes	Zm00001d026578	AT3G44590.2	60S acidic ribosomal protein family; FUNCTIONS IN: structural constituent of ribosome; INVOLVED IN: translational elongation; LOCATED IN: cytosol, cytosolic ribosome, ribosome, nucleus; EXPRESSED IN: 25 plant structures; EXPRESSED DURING: 15 growth stages; CONTAINS InterPro DOMAIN/s: Ribosomal protein 60S (InterPro:IPR001813); BEST Arabidopsis thaliana protein match is: 60S acidic ribosomal prote…
gene:Zm00001d033913	chr1:278405118-278408427	endosperm WT	endosperm mutant	22.6885	69.7922	1.62111	6.4981	5e-05	0.000404377	yes	Zm00001d033913	AT3G07030.1	Alba DNA/RNA-binding protein; FUNCTIONS IN: nucleic acid binding; EXPRESSED IN: 24 plant structures; EXPRESSED DURING: 15 growth stages; CONTAINS InterPro DOMAIN/s: Alba, DNA/RNA-binding protein (InterPro:IPR002775); BEST Arabidopsis thaliana protein match is: Alba DNA/RNA-binding protein (TAIR:AT1G76010.1)
gene:Zm00001d002395	chr2:11863803-11866661	endosperm WT	endosperm mutant	41.128	126.22	1.61774	6.49378	5e-05	0.000404377	yes	Zm00001d002395	AT2G01250.1	Ribosomal protein L30/L7 family protein; FUNCTIONS IN: structural constituent of ribosome, transcription regulator activity; INVOLVED IN: translation; LOCATED IN: in 8 components; EXPRESSED IN: 27 plant structures; EXPRESSED DURING: 14 growth stages; CONTAINS InterPro DOMAIN/s: Ribosomal protein L30, N-terminal (InterPro:IPR012988), Ribosomal protein L7, eukaryotic (InterPro:IPR005998), Ribosomal…
gene:Zm00001d042907	chr3:183642445-183644875	endosperm WT	endosperm mutant	5.71538	17.5151	1.61567	5.42943	5e-05	0.000404377	yes	Zm00001d042907	AT2G37650.1	GRAS family transcription factor; CONTAINS InterPro DOMAIN/s: Transcription factor GRAS (InterPro:IPR005202); BEST Arabidopsis thaliana protein match is: SCARECROW-like 14 (TAIR:AT1G07530.1)
gene:Zm00001d043737	chr3:208732832-208734429	endosperm WT	endosperm mutant	3.60855	11.0483	1.61433	3.51266	5e-05	0.000404377	yes	Zm00001d043737	AT5G46530.1	AWPM-19-like family protein; FUNCTIONS IN: molecular_function unknown; INVOLVED IN: biological_process unknown; LOCATED IN: endomembrane system, membrane; CONTAINS InterPro DOMAIN/s: AWPM-19-like (InterPro:IPR008390); BEST Arabidopsis thaliana protein match is: AWPM-19-like family protein (TAIR:AT1G29520.1)
gene:Zm00001d000120	B73V4_ctg142:542641-545404	endosperm WT	endosperm mutant	50.5833	154.647	1.61224	6.2408	5e-05	0.000404377	yes	Zm00001d000120	AT3G52580.1	Ribosomal protein S11 family protein; CONTAINS InterPro DOMAIN/s: Ribosomal protein S11 (InterPro:IPR001971), Ribosomal S11, conserved site (InterPro:IPR018102); BEST Arabidopsis thaliana protein match is: Ribosomal protein S11 family protein (TAIR:AT3G11510.1)
gene:Zm00001d049228	chr4:21757595-21759238	endosperm WT	endosperm mutant	1.72802	5.28207	1.61198	2.48166	0.00045	0.00278481	yes	Zm00001d049228	AT1G11915.1	unknown protein; FUNCTIONS IN: molecular_function unknown; INVOLVED IN: biological_process unknown; LOCATED IN: endomembrane system; EXPRESSED IN: root; BEST Arabidopsis thaliana protein match is: unknown protein (TAIR:AT3G17350.1)
gene:Zm00001d036761	chr6:99961345-99963647	endosperm WT	endosperm mutant	0.675033	2.05804	1.60824	1.44412	0.00245	0.0116121	yes	Zm00001d036761	AT5G32440.3	Ubiquitin system component Cue protein; LOCATED IN: chloroplast; EXPRESSED IN: 24 plant structures; EXPRESSED DURING: 15 growth stages; CONTAINS InterPro DOMAIN/s: Ubiquitin system component Cue (InterPro:IPR003892); BEST Arabidopsis thaliana protein match is: unknown protein (TAIR:AT1G80040.1).
gene:Zm00001d021020	chr7:140560737-140562042	endosperm WT	endosperm mutant	57.2469	174.496	1.60792	5.32303	5e-05	0.000404377	yes	Zm00001d021020	AT4G18100.1	Ribosomal protein L32e; FUNCTIONS IN: structural constituent of ribosome; INVOLVED IN: translation, ribosome biogenesis; LOCATED IN: cytosolic ribosome, ribosome, cytosolic large ribosomal subunit, nucleolus; EXPRESSED IN: callus, pollen tube, leaf; CONTAINS InterPro DOMAIN/s: Ribosomal protein L32e (InterPro:IPR001515), Ribosomal protein L32e, conserved site (InterPro:IPR018263); BEST Arabidopsi…
gene:Zm00001d010566	chr8:120517492-120519263	endosperm WT	endosperm mutant	78.8373	240.258	1.60763	6.497	5e-05	0.000404377	yes	Zm00001d010566	AT5G02960.1	Ribosomal protein S12/S23 family protein; FUNCTIONS IN: structural constituent of ribosome; INVOLVED IN: translation; LOCATED IN: cytosolic small ribosomal subunit, cytosolic ribosome, ribosome; EXPRESSED IN: guard cell, leaf; CONTAINS InterPro DOMAIN/s: Ribosomal protein S23, eukaryotic/archaeal (InterPro:IPR005680), Ribosomal protein S12/S23 (InterPro:IPR006032), Nucleic acid-binding, OB-fold-l…
gene:Zm00001d011771	chr8:161288496-161289891	endosperm WT	endosperm mutant	5.30286	16.1561	1.60724	3.83525	5e-05	0.000404377	yes	Zm00001d011771	AT5G49300.1	GATA transcription factor 16 (GATA16); FUNCTIONS IN: sequence-specific DNA binding transcription factor activity; INVOLVED IN: regulation of transcription, DNA-dependent; CONTAINS InterPro DOMAIN/s: Zinc finger, NHR/GATA-type (InterPro:IPR013088), Zinc finger, GATA-type (InterPro:IPR000679); BEST Arabidopsis thaliana protein match is: GATA transcription factor 15 (TAIR:AT3G06740.1)
gene:Zm00001d012092	chr8:168113677-168117049	endosperm WT	endosperm mutant	19.4431	59.1662	1.60552	6.28491	5e-05	0.000404377	yes	Zm00001d012092	AT5G03740.1	histone deacetylase 2C (HD2C); FUNCTIONS IN: histone deacetylase activity, transcription repressor activity, zinc ion binding, nucleic acid binding; INVOLVED IN: response to water deprivation, response to salt stress, response to abscisic acid stimulus; LOCATED IN: nucleolus; EXPRESSED IN: 26 plant structures; EXPRESSED DURING: 15 growth stages; CONTAINS InterPro DOMAIN/s: Zinc finger, C2H2-like …
gene:Zm00001d020808	chr7:133517157-133521665	endosperm WT	endosperm mutant	14.9061	45.3549	1.60535	4.80161	5e-05	0.000404377	yes	Zm00001d020808	AT2G22420.1	Peroxidase superfamily protein; FUNCTIONS IN: peroxidase activity, heme binding; INVOLVED IN: oxidation reduction, response to oxidative stress; LOCATED IN: endomembrane system; EXPRESSED IN: 21 plant structures; EXPRESSED DURING: 12 growth stages; CONTAINS InterPro DOMAIN/s: Haem peroxidase (InterPro:IPR010255), Plant peroxidase (InterPro:IPR000823), Peroxidases heam-ligand binding site (InterPr…
gene:Zm00001d014091	chr5:32000784-32004388	endosperm WT	endosperm mutant	3.93789	11.9484	1.60133	4.01064	5e-05	0.000404377	yes	Zm00001d014091	#N/A	#N/A
gene:Zm00001d018193	chr5:216140404-216142166	endosperm WT	endosperm mutant	1.74205	5.27901	1.59948	3.13276	5e-05	0.000404377	yes	Zm00001d018193	AT1G10790.1	BEST Arabidopsis thaliana protein match is: hydroxyproline-rich glycoprotein family protein (TAIR:AT3G56590.2)
gene:Zm00001d029625	chr1:80178769-80181075	endosperm WT	endosperm mutant	1.57698	4.77652	1.59879	1.83497	0.00535	0.0218062	yes	Zm00001d029625	AT2G32190.1	unknown protein; BEST Arabidopsis thaliana protein match is: unknown protein (TAIR:AT2G32210.1)
gene:Zm00001d047764	chr9:141294110-141296894	endosperm WT	endosperm mutant	6.07899	18.411	1.59866	4.25497	5e-05	0.000404377	yes	Zm00001d047764	AT2G37300.2	unknown protein; FUNCTIONS IN: molecular_function unknown; INVOLVED IN: biological_process unknown; LOCATED IN: endomembrane system; EXPRESSED IN: 23 plant structures; EXPRESSED DURING: 12 growth stages.
gene:Zm00001d003181	chr2:34889629-34892415	endosperm WT	endosperm mutant	0.745527	2.2575	1.59839	1.08467	0.00385	0.0168227	yes	Zm00001d003181	AT3G07570.1	Cytochrome b561/ferric reductase transmembrane with DOMON related domain; FUNCTIONS IN: dopamine beta-monooxygenase activity; INVOLVED IN: histidine catabolic process; LOCATED IN: membrane; CONTAINS InterPro DOMAIN/s: Cytochrome b561, eukaryote (InterPro:IPR004877), DOMON related (InterPro:IPR005018), Cytochrome b561/ferric reductase transmembrane (InterPro:IPR006593), DOMON (InterPro:IPR013050);…
gene:Zm00001d049552	chr4:34381360-34384226	endosperm WT	endosperm mutant	236.731	716.707	1.59813	5.96123	5e-05	0.000404377	yes	Zm00001d049552	AT1G26880.1	Ribosomal protein L34e superfamily protein; FUNCTIONS IN: structural constituent of ribosome; INVOLVED IN: translation, ribosome biogenesis; LOCATED IN: ribosome, nucleolus, chloroplast; EXPRESSED IN: 25 plant structures; EXPRESSED DURING: 15 growth stages; CONTAINS InterPro DOMAIN/s: Ribosomal protein L34e, conserved site (InterPro:IPR018065), Ribosomal protein L34e (InterPro:IPR008195); BEST Ar…
gene:Zm00001d033312	chr1:258658934-258662151	endosperm WT	endosperm mutant	3.45947	10.4623	1.59658	1.84836	0.00025	0.00168205	yes	Zm00001d033312	AT2G15000.4	unknown protein; FUNCTIONS IN: molecular_function unknown; INVOLVED IN: biological_process unknown; LOCATED IN: chloroplast; EXPRESSED IN: 22 plant structures; EXPRESSED DURING: 13 growth stages; BEST Arabidopsis thaliana protein match is: unknown protein (TAIR:AT4G34265.2)
gene:Zm00001d026137	chr10:139479814-139481556	endosperm WT	endosperm mutant	1.17554	3.54849	1.59388	2.02357	0.0009	0.00501325	yes	Zm00001d026137	AT2G17710.1	unknown protein
gene:Zm00001d033505	chr1:264701952-264705087	endosperm WT	endosperm mutant	9.25546	27.9296	1.59342	6.22431	5e-05	0.000404377	yes	Zm00001d033505	AT3G22980.1	Ribosomal protein S5/Elongation factor G/III/V family protein; FUNCTIONS IN: translation factor activity, nucleic acid binding, GTP binding, GTPase activity; INVOLVED IN: biological_process unknown; LOCATED IN: cellular_component unknown; EXPRESSED IN: 22 plant structures; EXPRESSED DURING: 14 growth stages; CONTAINS InterPro DOMAIN/s: Protein synthesis factor, GTP-binding (InterPro:IPR000795), S…
gene:Zm00001d012003	chr8:166200530-166205536	endosperm WT	endosperm mutant	10.5986	31.9486	1.59188	6.20481	5e-05	0.000404377	yes	Zm00001d012003	AT1G23280.1	MAK16 protein-related; CONTAINS InterPro DOMAIN/s: Mak16 protein (InterPro:IPR006958)
gene:Zm00001d024511	chr10:74955856-74958288	endosperm WT	endosperm mutant	81.0323	243.753	1.58885	6.41485	5e-05	0.000404377	yes	Zm00001d024511	AT5G35530.1	Ribosomal protein S3 family protein; FUNCTIONS IN: structural constituent of ribosome; INVOLVED IN: response to salt stress, translation; LOCATED IN: cytosolic small ribosomal subunit, cytosolic ribosome, nucleolus, membrane; EXPRESSED IN: 23 plant structures; EXPRESSED DURING: 14 growth stages; CONTAINS InterPro DOMAIN/s: K Homology, prokaryotic type (InterPro:IPR009019), K Homology, type 2 (Int…
gene:Zm00001d014513	chr5:51114197-51116795	endosperm WT	endosperm mutant	0.968114	2.90204	1.58382	0.827318	0.01485	0.0495999	yes	Zm00001d014513	AT1G62790.1	Bifunctional inhibitor/lipid-transfer protein/seed storage 2S albumin superfamily protein; CONTAINS InterPro DOMAIN/s: Bifunctional inhibitor/plant lipid transfer protein/seed storage (InterPro:IPR016140), Plant lipid transfer protein/seed storage/trypsin-alpha amylase inhibitor (InterPro:IPR003612); BEST Arabidopsis thaliana protein match is: receptor serine/threonine kinase, putative (TAIR:AT1G…
gene:Zm00001d021515	chr7:154782637-154784305	endosperm WT	endosperm mutant	4.14385	12.4207	1.58371	3.81352	5e-05	0.000404377	yes	Zm00001d021515	AT3G16250.1	NDH-dependent cyclic electron flow 1 (NDF4); FUNCTIONS IN: electron carrier activity, iron-sulfur cluster binding; INVOLVED IN: photosynthetic electron transport in photosystem I; LOCATED IN: chloroplast thylakoid membrane, chloroplast, NAD(P)H dehydrogenase complex (plastoquinone); EXPRESSED IN: 21 plant structures; EXPRESSED DURING: 13 growth stages; CONTAINS InterPro DOMAIN/s: Ferredoxin (Inte…
gene:Zm00001d012729	chr8:179415113-179417574	endosperm WT	endosperm mutant	10.7484	32.1765	1.58189	3.43606	5e-05	0.000404377	yes	Zm00001d012729	AT2G20585.1	NUCLEAR FUSION DEFECTIVE 6 (NFD6); FUNCTIONS IN: molecular_function unknown; INVOLVED IN: biological_process unknown; LOCATED IN: chloroplast; EXPRESSED IN: 20 plant structures; EXPRESSED DURING: 13 growth stages; BEST Arabidopsis thaliana protein match is: unknown protein (TAIR:AT1G28395.4)
gene:Zm00001d001973	chr2:3728193-3732158	endosperm WT	endosperm mutant	3.56692	10.6584	1.57924	4.51656	5e-05	0.000404377	yes	Zm00001d001973	AT1G03360.1	ribosomal RNA processing 4 (RRP4); FUNCTIONS IN: exonuclease activity; LOCATED IN: mitochondrion; EXPRESSED IN: 20 plant structures; EXPRESSED DURING: 13 growth stages; CONTAINS InterPro DOMAIN/s: Nucleic acid-binding, OB-fold-like (InterPro:IPR016027)
gene:Zm00001d040172	chr3:30544410-30545361	endosperm WT	endosperm mutant	11.7624	35.1235	1.57826	5.74019	5e-05	0.000404377	yes	Zm00001d040172	AT5G60030.1	unknown protein; BEST Arabidopsis thaliana protein match is: unknown protein (TAIR:AT1G75335.1)
gene:Zm00001d019477	chr7:35911835-35914971	endosperm WT	endosperm mutant	1.92567	5.74591	1.57717	2.15975	0.0002	0.00138916	yes	Zm00001d019477	AT3G61150.1	homeodomain GLABROUS 1 (HDG1); FUNCTIONS IN: DNA binding, sequence-specific DNA binding transcription factor activity; INVOLVED IN: regulation of transcription, DNA-dependent, regulation of transcription; LOCATED IN: nucleus; EXPRESSED IN: 27 plant structures; EXPRESSED DURING: 14 growth stages; CONTAINS InterPro DOMAIN/s: Homeobox, conserved site (InterPro:IPR017970), Homeobox (InterPro:IPR00135…
gene:Zm00001d027288	chr1:1841721-1843589	endosperm WT	endosperm mutant	6.36341	18.9804	1.57664	5.06747	5e-05	0.000404377	yes	Zm00001d027288	AT1G47970.1	unknown protein; FUNCTIONS IN: molecular_function unknown; INVOLVED IN: biological_process unknown; LOCATED IN: cytosol; EXPRESSED IN: 21 plant structures; EXPRESSED DURING: 11 growth stages
gene:Zm00001d048131	chr9:150564484-150566603	endosperm WT	endosperm mutant	0.837221	2.49645	1.5762	2.29938	0.00095	0.00525127	yes	Zm00001d048131	AT4G33920.1	Protein phosphatase 2C family protein; FUNCTIONS IN: protein serine/threonine phosphatase activity, catalytic activity; INVOLVED IN: protein amino acid dephosphorylation; LOCATED IN: mitochondrion, protein serine/threonine phosphatase complex; EXPRESSED IN: 23 plant structures; EXPRESSED DURING: 13 growth stages; CONTAINS InterPro DOMAIN/s: Protein phosphatase 2C, manganese/magnesium aspartate bi…
gene:Zm00001d049674	chr4:39642737-39644266	endosperm WT	endosperm mutant	81.0562	241.62	1.57575	6.08214	5e-05	0.000404377	yes	Zm00001d049674	AT5G24510.1	60S acidic ribosomal protein family; FUNCTIONS IN: structural constituent of ribosome; INVOLVED IN: translational elongation; LOCATED IN: cytosolic ribosome, ribosome; EXPRESSED IN: inflorescence meristem, flower; EXPRESSED DURING: petal differentiation and expansion stage; CONTAINS InterPro DOMAIN/s: Ribosomal protein 60S (InterPro:IPR001813); BEST Arabidopsis thaliana protein match is: 60S acid…
gene:Zm00001d036565	chr6:92667281-92669971	endosperm WT	endosperm mutant	47.2642	140.789	1.57471	5.92445	5e-05	0.000404377	yes	Zm00001d036565	AT3G52580.1	Ribosomal protein S11 family protein; CONTAINS InterPro DOMAIN/s: Ribosomal protein S11 (InterPro:IPR001971), Ribosomal S11, conserved site (InterPro:IPR018102); BEST Arabidopsis thaliana protein match is: Ribosomal protein S11 family protein (TAIR:AT3G11510.1)
gene:Zm00001d006287	chr2:203642767-203644284	endosperm WT	endosperm mutant	37.066	110.359	1.57404	5.90473	5e-05	0.000404377	yes	Zm00001d006287	AT4G27090.1	Ribosomal protein L14; FUNCTIONS IN: structural constituent of ribosome; INVOLVED IN: translation, ribosome biogenesis; LOCATED IN: in 8 components; EXPRESSED IN: 24 plant structures; EXPRESSED DURING: 13 growth stages; CONTAINS InterPro DOMAIN/s: Ribosomal protein L14 (InterPro:IPR002784); BEST Arabidopsis thaliana protein match is: Ribosomal protein L14 (TAIR:AT2G20450.1)
gene:Zm00001d012145	chr8:168870911-168875246	endosperm WT	endosperm mutant	1.55995	4.6306	1.56969	3.66183	5e-05	0.000404377	yes	Zm00001d012145	AT2G19490.1	recA DNA recombination family protein; FUNCTIONS IN: in 6 functions; INVOLVED IN: DNA repair, SOS response, DNA recombination, DNA metabolic process; CONTAINS InterPro DOMAIN/s: DNA recombination/repair protein RecA/RadB, ATP-binding domain (InterPro:IPR020588), ATPase, AAA+ type, core (InterPro:IPR003593), DNA recombination/repair protein RecA, conserved site (InterPro:IPR020584), DNA recombinat…
gene:Zm00001d051662	chr4:165925328-165927086	endosperm WT	endosperm mutant	30.8246	91.4545	1.56897	5.92303	5e-05	0.000404377	yes	Zm00001d051662	AT2G19740.1	Ribosomal protein L31e family protein; FUNCTIONS IN: structural constituent of ribosome; INVOLVED IN: translation, ribosome biogenesis; LOCATED IN: cytosolic ribosome, ribosome, cytosolic large ribosomal subunit, chloroplast, plasma membrane; EXPRESSED IN: 22 plant structures; EXPRESSED DURING: 13 growth stages; CONTAINS InterPro DOMAIN/s: Ribosomal protein L31e (InterPro:IPR000054), Ribosomal pr…
gene:Zm00001d039183	chr6:172092065-172094056	endosperm WT	endosperm mutant	3.14538	9.29566	1.56332	4.53365	5e-05	0.000404377	yes	Zm00001d039183	AT3G50930.1	cytochrome BC1 synthesis (BCS1); FUNCTIONS IN: nucleoside-triphosphatase activity, ATPase activity, nucleotide binding, ATP binding; LOCATED IN: mitochondrion; EXPRESSED IN: 24 plant structures; EXPRESSED DURING: 13 growth stages; CONTAINS InterPro DOMAIN/s: ATPase, AAA-type, core (InterPro:IPR003959), ATPase, AAA+ type, core (InterPro:IPR003593), ATPase, AAA-type, conserved site (InterPro:IPR003…
RPL39	chr5:219689033-219689884	endosperm WT	endosperm mutant	106.359	314.163	1.56258	4.52959	5e-05	0.000404377	yes	RPL39	#N/A	#N/A
gene:Zm00001d042972	chr3:185399774-185404897	endosperm WT	endosperm mutant	1.64418	4.84615	1.55947	2.39839	0.0001	0.000756042	yes	Zm00001d042972	AT2G37080.1	ROP interactive partner 3 (RIP3); LOCATED IN: chloroplast; EXPRESSED IN: 21 plant structures; EXPRESSED DURING: 12 growth stages; BEST Arabidopsis thaliana protein match is: ROP interactive partner 4 (TAIR:AT3G53350.1)
gene:Zm00001d047472	chr9:131248331-131251561	endosperm WT	endosperm mutant	20.1532	59.3409	1.55802	5.41248	5e-05	0.000404377	yes	Zm00001d047472	AT1G56110.1	homolog of nucleolar protein NOP56 (NOP56); LOCATED IN: nucleolus, cell wall; EXPRESSED IN: 22 plant structures; EXPRESSED DURING: 13 growth stages; CONTAINS InterPro DOMAIN/s: Pre-mRNA processing ribonucleoprotein, snoRNA-binding domain (InterPro:IPR002687), NOP5, N-terminal (InterPro:IPR012974), NOSIC (InterPro:IPR012976); BEST Arabidopsis thaliana protein match is: NOP56-like pre RNA processin…
gene:Zm00001d051589	chr4:163588759-163592644	endosperm WT	endosperm mutant	5.74587	16.9063	1.55697	5.57774	5e-05	0.000404377	yes	Zm00001d051589	AT3G27960.1	Tetratricopeptide repeat (TPR)-like superfamily protein; FUNCTIONS IN: binding; INVOLVED IN: pollen tube growth; LOCATED IN: plasma membrane; EXPRESSED IN: 24 plant structures; EXPRESSED DURING: 14 growth stages; CONTAINS InterPro DOMAIN/s: Tetratricopeptide TPR-1 (InterPro:IPR001440), Tetratricopeptide-like helical (InterPro:IPR011990), Tetratricopeptide repeat-containing (InterPro:IPR013026), T…
gene:Zm00001d054065	chr4:245794576-245796505	endosperm WT	endosperm mutant	84.61	248.938	1.55689	5.72982	5e-05	0.000404377	yes	Zm00001d054065	AT3G16080.1	Zinc-binding ribosomal protein family protein; FUNCTIONS IN: structural constituent of ribosome; INVOLVED IN: translation, ribosome biogenesis; LOCATED IN: ribosome, cytosolic large ribosomal subunit; EXPRESSED IN: 24 plant structures; EXPRESSED DURING: 13 growth stages; CONTAINS InterPro DOMAIN/s: Ribosomal protein L37e, conserved site (InterPro:IPR018267), Ribosomal protein, zinc-binding domain…
gene:Zm00001d013416	chr5:10762330-10765607	endosperm WT	endosperm mutant	0.984993	2.89578	1.55577	2.9557	5e-05	0.000404377	yes	Zm00001d013416	AT1G66170.1	MALE MEIOCYTE DEATH 1 (MMD1); FUNCTIONS IN: DNA binding, zinc ion binding; INVOLVED IN: microsporogenesis, regulation of transcription, DNA-dependent, male meiosis; LOCATED IN: nucleus; EXPRESSED IN: sperm cell, flower; EXPRESSED DURING: petal differentiation and expansion stage; CONTAINS InterPro DOMAIN/s: Zinc finger, PHD-type, conserved site (InterPro:IPR019786), Zinc finger, PHD-type (InterPr…
gene:Zm00001d045327	chr9:19066418-19069385	endosperm WT	endosperm mutant	0.963443	2.83149	1.55529	2.24943	0.00075	0.00431067	yes	Zm00001d045327	AT3G59760.1	O-acetylserine (thiol) lyase isoform C (OASC); FUNCTIONS IN: protein binding, cysteine synthase activity, zinc ion binding, ATP binding; INVOLVED IN: cysteine biosynthetic process, pollen tube development; LOCATED IN: mitochondrion, chloroplast; EXPRESSED IN: 23 plant structures; EXPRESSED DURING: 14 growth stages; CONTAINS InterPro DOMAIN/s: Cysteine synthase/cystathionine beta-synthase P-phosph…
gene:Zm00001d034851	chr1:303807484-303811541	endosperm WT	endosperm mutant	1.73952	5.10681	1.55373	3.16364	5e-05	0.000404377	yes	Zm00001d034851	AT5G13280.1	aspartate kinase 1 (AK-LYS1); FUNCTIONS IN: aspartate kinase activity; INVOLVED IN: cellular amino acid biosynthetic process; LOCATED IN: chloroplast; EXPRESSED IN: 24 plant structures; EXPRESSED DURING: 15 growth stages; CONTAINS InterPro DOMAIN/s: Aspartate kinase, conserved site (InterPro:IPR018042), Aspartate/glutamate/uridylate kinase (InterPro:IPR001048), Amino acid-binding ACT (InterPro:IP…
gene:Zm00001d054047	chr4:245533964-245537220	endosperm WT	endosperm mutant	12.7437	37.3496	1.55131	6.01528	5e-05	0.000404377	yes	Zm00001d054047	AT5G41190.1	CONTAINS InterPro DOMAIN/s: Nin one binding (NOB1) Zn-ribbon like (InterPro:IPR014881), D-site 20S pre-rRNA nuclease (InterPro:IPR017117)
gene:Zm00001d039020	chr6:168822274-168828891	endosperm WT	endosperm mutant	48.199	141.084	1.54948	6.16476	5e-05	0.000404377	yes	Zm00001d039020	AT2G34480.1	Ribosomal protein L18ae/LX family protein; FUNCTIONS IN: structural constituent of ribosome; INVOLVED IN: translation, ribosome biogenesis; LOCATED IN: cytosolic ribosome, ribosome, cytosolic large ribosomal subunit, plasma membrane; EXPRESSED IN: 23 plant structures; EXPRESSED DURING: 13 growth stages; CONTAINS InterPro DOMAIN/s: Ribosomal protein L18ae/LX (InterPro:IPR021138), Ribosomal protein…
gene:Zm00001d036776	chr6:100476743-100483844	endosperm WT	endosperm mutant	1.57864	4.6098	1.54602	3.78007	5e-05	0.000404377	yes	Zm00001d036776	AT3G05060.1	NOP56-like pre RNA processing ribonucleoprotein; FUNCTIONS IN: DNA binding; INVOLVED IN: biological_process unknown; LOCATED IN: nucleolus, membrane; EXPRESSED IN: 22 plant structures; EXPRESSED DURING: 13 growth stages; CONTAINS InterPro DOMAIN/s: Pre-mRNA processing ribonucleoprotein, snoRNA-binding domain (InterPro:IPR002687), NOP5, N-terminal (InterPro:IPR012974), NOSIC (InterPro:IPR012976); …
gene:Zm00001d038896	chr6:166661657-166665264	endosperm WT	endosperm mutant	4.91938	14.3394	1.54344	4.97013	5e-05	0.000404377	yes	Zm00001d038896	AT1G15420.1	CONTAINS InterPro DOMAIN/s: Small-subunit processome, Utp12 (InterPro:IPR007148)
gene:Zm00001d044641	chr3:233850081-233854436	endosperm WT	endosperm mutant	10.9699	31.9151	1.54069	5.64259	5e-05	0.000404377	yes	Zm00001d044641	AT2G19540.1	Transducin family protein / WD-40 repeat family protein; CONTAINS InterPro DOMAIN/s: Histone-binding protein RBBP4 (InterPro:IPR022052), WD40 repeat 2 (InterPro:IPR019782), WD40 repeat-like-containing domain (InterPro:IPR011046), WD40-repeat-containing domain (InterPro:IPR017986), WD40/YVTN repeat-like-containing domain (InterPro:IPR015943), WD40 repeat (InterPro:IPR001680), WD40 repeat, subgroup…
gene:Zm00001d028665	chr1:42291246-42292050	endosperm WT	endosperm mutant	4.45324	12.9413	1.53906	3.14215	5e-05	0.000404377	yes	Zm00001d028665	AT3G53630.1	unknown protein; BEST Arabidopsis thaliana protein match is: unknown protein (TAIR:AT4G18692.1)
gene:Zm00001d017186	chr5:188273102-188277915	endosperm WT	endosperm mutant	8.38089	24.3545	1.53901	3.53258	5e-05	0.000404377	yes	Zm00001d017186	AT5G48930.1	hydroxycinnamoyl-CoA shikimate/quinate hydroxycinnamoyl transferase (HCT); CONTAINS InterPro DOMAIN/s: Transferase (InterPro:IPR003480); BEST Arabidopsis thaliana protein match is: HXXXD-type acyl-transferase family protein (TAIR:AT5G57840.1)
gene:Zm00001d020976	chr7:138349669-138351460	endosperm WT	endosperm mutant	2.94293	8.54807	1.53834	2.9466	5e-05	0.000404377	yes	Zm00001d020976	AT5G35320.1	unknown protein
gene:Zm00001d043497	chr3:201850518-201863321	endosperm WT	endosperm mutant	12.9645	37.4964	1.53218	5.73769	5e-05	0.000404377	yes	Zm00001d043497	AT5G46020.1	CONTAINS InterPro DOMAIN/s: Casein kinase substrate, phosphoprotein PP28 (InterPro:IPR019380)
gene:Zm00001d012598	chr8:177040667-177042867	endosperm WT	endosperm mutant	43.2451	125.062	1.53204	5.97834	5e-05	0.000404377	yes	Zm00001d012598	AT2G21580.1	Ribosomal protein S25 family protein; FUNCTIONS IN: structural constituent of ribosome; INVOLVED IN: translation; LOCATED IN: cytosolic small ribosomal subunit, cytosolic ribosome, ribosome, plasma membrane; EXPRESSED IN: 23 plant structures; EXPRESSED DURING: 13 growth stages; CONTAINS InterPro DOMAIN/s: Ribosomal protein S25 (InterPro:IPR004977); BEST Arabidopsis thaliana protein match is: Ribo…
gene:Zm00001d011495	chr8:152339069-152343283	endosperm WT	endosperm mutant	5.56705	16.0751	1.52984	2.77514	5e-05	0.000404377	yes	Zm00001d011495	AT2G29380.1	highly ABA-induced PP2C gene 3 (HAI3); FUNCTIONS IN: protein serine/threonine phosphatase activity, catalytic activity; INVOLVED IN: protein amino acid dephosphorylation; LOCATED IN: protein serine/threonine phosphatase complex; CONTAINS InterPro DOMAIN/s: Protein phosphatase 2C, manganese/magnesium aspartate binding site (InterPro:IPR000222), Protein phosphatase 2C-related (InterPro:IPR001932), …
gene:Zm00001d037105	chr6:112386543-112388553	endosperm WT	endosperm mutant	15.067	43.4869	1.52919	6.11242	5e-05	0.000404377	yes	Zm00001d037105	AT1G50920.1	Nucleolar GTP-binding protein; FUNCTIONS IN: GTP binding, nucleotide binding; LOCATED IN: membrane; EXPRESSED IN: 22 plant structures; EXPRESSED DURING: 13 growth stages; CONTAINS InterPro DOMAIN/s: GTP1/OBG (InterPro:IPR006073), Nucleolar GTP-binding 1 (InterPro:IPR010674), NOG, C-terminal (InterPro:IPR012973); BEST Arabidopsis thaliana protein match is: Nucleolar GTP-binding protein (TAIR:AT1G1…
gene:Zm00001d033082	chr1:249893706-249894822	endosperm WT	endosperm mutant	2.35498	6.78514	1.52666	3.0808	5e-05	0.000404377	yes	Zm00001d033082	AT3G06190.1	BTB-POZ and MATH domain 2 (BPM2); CONTAINS InterPro DOMAIN/s: TRAF-like (InterPro:IPR008974), MATH (InterPro:IPR002083), BTB/POZ fold (InterPro:IPR011333), BTB/POZ (InterPro:IPR013069), Kelch related (InterPro:IPR013089), BTB/POZ-like (InterPro:IPR000210), TRAF-type (InterPro:IPR013322); BEST Arabidopsis thaliana protein match is: BTB-POZ and MATH domain 1 (TAIR:AT5G19000.1)
gene:Zm00001d029539	chr1:75377979-75379495	endosperm WT	endosperm mutant	1.23453	3.55541	1.52605	1.41014	0.0049	0.0203212	yes	Zm00001d029539	AT1G18650.1	plasmodesmata callose-binding protein 3 (PDCB3); CONTAINS InterPro DOMAIN/s: X8 (InterPro:IPR012946); BEST Arabidopsis thaliana protein match is: glucan endo-1,3-beta-glucosidase-like protein 3 (TAIR:AT5G08000.1)
gene:Zm00001d034035	chr1:281753765-281764626	endosperm WT	endosperm mutant	9.56665	27.5446	1.52568	3.82103	5e-05	0.000404377	yes	Zm00001d034035	AT4G16370.1	oligopeptide transporter (OPT3); CONTAINS InterPro DOMAIN/s: Tetrapeptide transporter, OPT1/isp4 (InterPro:IPR004648), Oligopeptide transporter OPT superfamily (InterPro:IPR004813); BEST Arabidopsis thaliana protein match is: oligopeptide transporter 2 (TAIR:AT1G09930.1)
gene:Zm00001d046097	chr9:63160736-63180393	endosperm WT	endosperm mutant	3.04456	8.75878	1.5245	4.57945	5e-05	0.000404377	yes	Zm00001d046097	AT5G63630.1	P-loop containing nucleoside triphosphate hydrolases superfamily protein; FUNCTIONS IN: helicase activity, ATP binding, ATP-dependent helicase activity, nucleic acid binding; INVOLVED IN: biological_process unknown; LOCATED IN: endomembrane system; EXPRESSED IN: 15 plant structures; EXPRESSED DURING: 10 growth stages; CONTAINS InterPro DOMAIN/s: RNA helicase, DEAD-box type, Q motif (InterPro:IPR0…
gene:Zm00001d028807	chr1:46964051-46965897	endosperm WT	endosperm mutant	7.39655	21.2679	1.52375	3.191	5e-05	0.000404377	yes	Zm00001d028807	AT5G03850.1	Nucleic acid-binding, OB-fold-like protein; FUNCTIONS IN: structural constituent of ribosome; INVOLVED IN: translation, ribosome biogenesis; LOCATED IN: cytosolic small ribosomal subunit, ribosome, cell wall, plasma membrane; EXPRESSED IN: 24 plant structures; EXPRESSED DURING: 15 growth stages; CONTAINS InterPro DOMAIN/s: Nucleic acid-binding, OB-fold-like (InterPro:IPR016027), Nucleic acid-bind…
gene:Zm00001d045000	chr9:9718246-9718675	endosperm WT	endosperm mutant	113.106	324.894	1.52229	5.4797	5e-05	0.000404377	yes	Zm00001d045000	AT3G10610.1	Ribosomal S17 family protein; FUNCTIONS IN: structural constituent of ribosome; INVOLVED IN: translation; LOCATED IN: cytosolic small ribosomal subunit, cytosolic ribosome, ribosome; EXPRESSED IN: 22 plant structures; EXPRESSED DURING: 13 growth stages; CONTAINS InterPro DOMAIN/s: Ribosomal protein S17e (InterPro:IPR001210), Ribosomal protein S17e, conserved site (InterPro:IPR018273); BEST Arabid…
gene:Zm00001d012131	chr8:168615877-168619047	endosperm WT	endosperm mutant	4.32754	12.4164	1.52063	3.12933	5e-05	0.000404377	yes	Zm00001d012131	AT3G62920.1	unknown protein
RPS8	chr4:237551122-237553636	endosperm WT	endosperm mutant	5.23574	15.0117	1.51962	4.20756	5e-05	0.000404377	yes	RPS8	#N/A	#N/A
gene:Zm00001d022725	chr1:50880447-50881572	endosperm WT	endosperm mutant	1.14481	3.28148	1.51923	2.42532	0.00035	0.00224917	yes	Zm00001d022725	#N/A	#N/A
gene:Zm00001d045566	chr9:26893301-26898864	endosperm WT	endosperm mutant	9.47212	27.1477	1.51907	5.88909	5e-05	0.000404377	yes	Zm00001d045566	AT3G01610.1	cell division cycle 48C (CDC48C); FUNCTIONS IN: nucleoside-triphosphatase activity, ATPase activity, nucleotide binding, ATP binding; INVOLVED IN: embryo development ending in seed dormancy; EXPRESSED IN: 21 plant structures; EXPRESSED DURING: 11 growth stages; CONTAINS InterPro DOMAIN/s: ATPase, AAA-type, core (InterPro:IPR003959), ATPase, AAA+ type, core (InterPro:IPR003593), ATPase, AAA-type, …
gene:Zm00001d013109	chr5:4781511-4784720	endosperm WT	endosperm mutant	5.84681	16.7476	1.51823	3.77788	5e-05	0.000404377	yes	Zm00001d013109	AT5G04870.1	calcium dependent protein kinase 1 (CPK1); FUNCTIONS IN: protein binding, calmodulin-dependent protein kinase activity, kinase activity; INVOLVED IN: protein amino acid phosphorylation, N-terminal protein myristoylation; LOCATED IN: peroxisome, membrane; EXPRESSED IN: 23 plant structures; EXPRESSED DURING: 13 growth stages; CONTAINS InterPro DOMAIN/s: Protein kinase, ATP binding site (InterPro:IP…
gene:Zm00001d017317	chr5:192510271-192511687	endosperm WT	endosperm mutant	7.01763	20.0966	1.5179	4.78318	5e-05	0.000404377	yes	Zm00001d017317	AT2G18520.1	Tetratricopeptide repeat (TPR)-like superfamily protein; INVOLVED IN: biological_process unknown; LOCATED IN: membrane; EXPRESSED IN: 18 plant structures; EXPRESSED DURING: 11 growth stages; CONTAINS InterPro DOMAIN/s: Pentatricopeptide repeat (InterPro:IPR002885); BEST Arabidopsis thaliana protein match is: Tetratricopeptide repeat (TPR)-like superfamily protein (TAIR:AT4G36680.1)
gene:Zm00001d001307,gene:Zm00001d035312	chr6:20659537-20661422	endosperm WT	endosperm mutant	22.3469	63.9617	1.51714	5.218	5e-05	0.000404377	yes	Zm00001d001307,Zm00001d035312	#N/A	#N/A
gene:Zm00001d014737	chr5:61117985-61119432	endosperm WT	endosperm mutant	6.58824	18.8302	1.51508	3.34424	5e-05	0.000404377	yes	Zm00001d014737	AT1G15710.1	prephenate dehydrogenase family protein; FUNCTIONS IN: prephenate dehydrogenase (NADP+) activity; INVOLVED IN: tyrosine biosynthetic process; LOCATED IN: chloroplast; EXPRESSED IN: 24 plant structures; EXPRESSED DURING: 13 growth stages; CONTAINS InterPro DOMAIN/s: Prephenate dehydrogenase (InterPro:IPR003099), Arogenate/prephenate dehydrogenase (InterPro:IPR012070); BEST Arabidopsis thaliana pro…
gene:Zm00001d041994	chr3:146855533-146861740	endosperm WT	endosperm mutant	3.03488	8.67298	1.51489	3.56735	5e-05	0.000404377	yes	Zm00001d041994	AT5G22320.1	Leucine-rich repeat (LRR) family protein; CONTAINS InterPro DOMAIN/s: Leucine-rich repeat (InterPro:IPR001611); BEST Arabidopsis thaliana protein match is: Outer arm dynein light chain 1 protein (TAIR:AT4G03260.2)
gene:Zm00001d003346	chr2:41020780-41020960	endosperm WT	endosperm mutant	40.2096	114.789	1.51337	2.05243	0.00325	0.0146939	yes	Zm00001d003346	#N/A	#N/A
gene:Zm00001d037111	chr6:112668245-112668674	endosperm WT	endosperm mutant	144.445	412.229	1.51292	5.6616	5e-05	0.000404377	yes	Zm00001d037111	AT5G04800.1	Ribosomal S17 family protein; FUNCTIONS IN: structural constituent of ribosome; INVOLVED IN: translation; LOCATED IN: ribosome, intracellular; EXPRESSED IN: male gametophyte, pollen tube; EXPRESSED DURING: L mature pollen stage, M germinated pollen stage; CONTAINS InterPro DOMAIN/s: Ribosomal protein S17e (InterPro:IPR001210), Ribosomal protein S17e, conserved site (InterPro:IPR018273); BEST Arab…
gene:Zm00001d022005	chr7:167826856-167828773	endosperm WT	endosperm mutant	4.25005	12.1283	1.51282	2.25182	0.0005	0.00304795	yes	Zm00001d022005	#N/A	#N/A
gene:Zm00001d039372	chr3:2737894-2741152	endosperm WT	endosperm mutant	21.9056	62.4875	1.51227	5.3438	5e-05	0.000404377	yes	Zm00001d039372	AT2G18740.1	Small nuclear ribonucleoprotein family protein; CONTAINS InterPro DOMAIN/s: Like-Sm ribonucleoprotein (LSM) domain (InterPro:IPR001163), Like-Sm ribonucleoprotein (LSM) domain, eukaryotic/archaea-type (InterPro:IPR006649), Like-Sm ribonucleoprotein (LSM)-related domain (InterPro:IPR010920); BEST Arabidopsis thaliana protein match is: Small nuclear ribonucleoprotein family protein (TAIR:AT4G30330.…
gene:Zm00001d033420	chr1:262569030-262571498	endosperm WT	endosperm mutant	7.36571	20.9401	1.50737	4.85259	5e-05	0.000404377	yes	Zm00001d033420	AT3G50690.1	Leucine-rich repeat (LRR) family protein; BEST Arabidopsis thaliana protein match is: U2 small nuclear ribonucleoprotein A (TAIR:AT1G09760.1)
gene:Zm00001d052340	chr4:187401027-187402359	endosperm WT	endosperm mutant	5.05109	14.3465	1.50604	4.74694	5e-05	0.000404377	yes	Zm00001d052340	AT5G58380.1	SOS3-interacting protein 1 (SIP1); FUNCTIONS IN: protein serine/threonine kinase activity, protein kinase activity, kinase activity, ATP binding; INVOLVED IN: signal transduction, protein amino acid phosphorylation; LOCATED IN: cellular_component unknown; EXPRESSED IN: 23 plant structures; EXPRESSED DURING: 15 growth stages; CONTAINS InterPro DOMAIN/s: Protein kinase, ATP binding site (InterPro:I…
gene:Zm00001d008514	chr8:11254563-11256361	endosperm WT	endosperm mutant	1.10711	3.14288	1.50529	2.06711	0.00145	0.00748648	yes	Zm00001d008514	AT5G62800.1	Protein with RING/U-box and TRAF-like domains; FUNCTIONS IN: ubiquitin-protein ligase activity, zinc ion binding; INVOLVED IN: multicellular organismal development, protein ubiquitination, ubiquitin-dependent protein catabolic process; LOCATED IN: nucleus; EXPRESSED IN: stem; CONTAINS InterPro DOMAIN/s: TRAF-like (InterPro:IPR008974), Seven-in-absentia protein, TRAF-like domain (InterPro:IPR01812…
gene:Zm00001d010222	chr8:104651149-104664433	endosperm WT	endosperm mutant	1.78865	5.07344	1.50409	3.3074	5e-05	0.000404377	yes	Zm00001d010222	AT1G48880.1	TRICHOME BIREFRINGENCE-LIKE 7 (TBL7); CONTAINS InterPro DOMAIN/s: Protein of unknown function DUF231, plant (InterPro:IPR004253); BEST Arabidopsis thaliana protein match is: Plant protein of unknown function (DUF828) (TAIR:AT3G06080.2)
gene:Zm00001d032476	chr1:227994210-227996895	endosperm WT	endosperm mutant	0.873048	2.474	1.50271	2.72589	5e-05	0.000404377	yes	Zm00001d032476	AT4G00750.1	S-adenosyl-L-methionine-dependent methyltransferases superfamily protein; CONTAINS InterPro DOMAIN/s: Protein of unknown function DUF248, methyltransferase putative (InterPro:IPR004159); BEST Arabidopsis thaliana protein match is: S-adenosyl-L-methionine-dependent methyltransferases superfamily protein (TAIR:AT2G45750.1)
gene:Zm00001d038374	chr6:155771538-155773464	endosperm WT	endosperm mutant	296.806	840.531	1.50178	5.93769	5e-05	0.000404377	yes	Zm00001d038374	AT3G53740.2	Ribosomal protein L36e family protein; FUNCTIONS IN: structural constituent of ribosome; INVOLVED IN: translation; LOCATED IN: cytosolic ribosome, ribosome, cytosolic large ribosomal subunit, plasma membrane, membrane; EXPRESSED IN: 23 plant structures; EXPRESSED DURING: 13 growth stages; CONTAINS InterPro DOMAIN/s: Ribosomal protein L36e (InterPro:IPR000509); BEST Arabidopsis thaliana protein ma…
gene:Zm00001d051082	chr4:141314023-141316009	endosperm WT	endosperm mutant	12.6333	35.7057	1.49893	4.78647	5e-05	0.000404377	yes	Zm00001d051082	AT3G24506.1	unknown protein; FUNCTIONS IN: molecular_function unknown; INVOLVED IN: biological_process unknown; LOCATED IN: chloroplast; EXPRESSED IN: 22 plant structures; EXPRESSED DURING: 14 growth stages; BEST Arabidopsis thaliana protein match is: unknown protein (TAIR:AT2G17240.1)
gene:Zm00001d023299	chr10:2352029-2356262	endosperm WT	endosperm mutant	5.98526	16.8784	1.49569	4.29289	5e-05	0.000404377	yes	Zm00001d023299	AT3G51950.1	Zinc finger (CCCH-type) family protein / RNA recognition motif (RRM)-containing protein; FUNCTIONS IN: RNA binding, zinc ion binding, nucleotide binding, nucleic acid binding; INVOLVED IN: biological_process unknown; LOCATED IN: cellular_component unknown; EXPRESSED IN: 23 plant structures; EXPRESSED DURING: 13 growth stages; CONTAINS InterPro DOMAIN/s: Zinc finger, CCCH-type (InterPro:IPR000571)…
gene:Zm00001d028701	chr1:43615020-43621153	endosperm WT	endosperm mutant	2.9552	8.33217	1.49544	4.05592	5e-05	0.000404377	yes	Zm00001d028701	AT5G13160.1	avrPphB susceptible 1 (PBS1); FUNCTIONS IN: protein binding, protein serine/threonine kinase activity, kinase activity; INVOLVED IN: defense response to bacterium, incompatible interaction, protein amino acid autophosphorylation, N-terminal protein myristoylation, defense response; LOCATED IN: microsome; EXPRESSED IN: 24 plant structures; EXPRESSED DURING: 13 growth stages; CONTAINS InterPro DOMA…
gene:Zm00001d006036	chr2:195892795-195896295	endosperm WT	endosperm mutant	18.2732	51.5093	1.49511	5.95476	5e-05	0.000404377	yes	Zm00001d006036	AT5G09590.1	mitochondrial HSO70 2 (MTHSC70-2); FUNCTIONS IN: ATP binding; INVOLVED IN: protein folding, response to cadmium ion, response to salt stress, response to virus, response to heat; LOCATED IN: mitochondrion, cell wall, plasma membrane, chloroplast, mitochondrial matrix; EXPRESSED IN: 26 plant structures; EXPRESSED DURING: 16 growth stages; CONTAINS InterPro DOMAIN/s: Heat shock protein 70, conserve…
gene:Zm00001d019926	chr7:76710996-76715496	endosperm WT	endosperm mutant	19.6641	55.3388	1.49272	5.65574	5e-05	0.000404377	yes	Zm00001d019926	AT2G05990.1	MOSAIC DEATH 1 (MOD1); FUNCTIONS IN: enoyl-[acyl-carrier-protein] reductase (NADH) activity, oxidoreductase activity, enoyl-[acyl-carrier-protein] reductase activity, copper ion binding; INVOLVED IN: fatty acid biosynthetic process; LOCATED IN: fatty acid synthase complex, thylakoid, chloroplast stroma, chloroplast, chloroplast envelope; EXPRESSED IN: 24 plant structures; EXPRESSED DURING: 15 gro…
gene:Zm00001d029544	chr1:75649422-75659170	endosperm WT	endosperm mutant	0.739414	2.07195	1.48654	3.32494	5e-05	0.000404377	yes	Zm00001d029544	AT1G55790.1	FUNCTIONS IN: metal ion binding; INVOLVED IN: metal ion transport; CONTAINS InterPro DOMAIN/s: Heavy metal transport/detoxification protein (InterPro:IPR006121), Domain of unknown function DUF2431 (InterPro:IPR019446); BEST Arabidopsis thaliana protein match is: Domain of unknown function (DUF2431) (TAIR:AT1G55800.1)
gene:Zm00001d049945	chr4:54603428-54607210	endosperm WT	endosperm mutant	18.4801	51.7375	1.48524	3.54615	5e-05	0.000404377	yes	Zm00001d049945	AT1G08360.1	Ribosomal protein L1p/L10e family; FUNCTIONS IN: structural constituent of ribosome, RNA binding; INVOLVED IN: translation, RNA processing; LOCATED IN: cytosolic ribosome, ribosome, cytosolic large ribosomal subunit, plasma membrane; EXPRESSED IN: 22 plant structures; EXPRESSED DURING: 13 growth stages; CONTAINS InterPro DOMAIN/s: Ribosomal protein L1 (InterPro:IPR002143), Ribosomal protein L1, 2…
gene:Zm00001d045354	chr9:19436349-19439284	endosperm WT	endosperm mutant	2.14473	5.99142	1.4821	3.53472	5e-05	0.000404377	yes	Zm00001d045354	AT2G31270.1	homolog of yeast CDT1 A (CDT1A); FUNCTIONS IN: protein binding, cyclin-dependent protein kinase activity; INVOLVED IN: chloroplast organization, DNA replication; LOCATED IN: chloroplast, nucleus; EXPRESSED IN: 25 plant structures; EXPRESSED DURING: 15 growth stages; CONTAINS InterPro DOMAIN/s: DNA replication factor CDT1-like (InterPro:IPR014939); BEST Arabidopsis thaliana protein match is: homol…
gene:Zm00001d007824	chr2:240327491-240329904	endosperm WT	endosperm mutant	86.2332	240.665	1.48071	6.02397	5e-05	0.000404377	yes	Zm00001d007824	AT3G09630.1	Ribosomal protein L4/L1 family; FUNCTIONS IN: structural constituent of ribosome; INVOLVED IN: translation; LOCATED IN: in 9 components; EXPRESSED IN: 26 plant structures; EXPRESSED DURING: 14 growth stages; CONTAINS InterPro DOMAIN/s: Ribosomal protein L4/L1e (InterPro:IPR002136), Ribosomal protein L4/L1e, eukaryotic/archaeal, conserved site (InterPro:IPR013000); BEST Arabidopsis thaliana protei…
gene:Zm00001d037252	chr6:118129956-118140120	endosperm WT	endosperm mutant	15.5223	43.273	1.47913	5.93362	5e-05	0.000404377	yes	Zm00001d037252	AT1G10200.1	WLIM1; FUNCTIONS IN: sequence-specific DNA binding transcription factor activity, zinc ion binding; INVOLVED IN: biological_process unknown; LOCATED IN: plasma membrane; EXPRESSED IN: 23 plant structures; EXPRESSED DURING: 13 growth stages; CONTAINS InterPro DOMAIN/s: Zinc finger, LIM-type (InterPro:IPR001781); BEST Arabidopsis thaliana protein match is: GATA type zinc finger transcription factor…
gene:Zm00001d014463	chr5:48442167-48443331	endosperm WT	endosperm mutant	4.93314	13.7372	1.47751	2.15768	0.0009	0.00501325	yes	Zm00001d014463	AT3G20570.1	early nodulin-like protein 9 (ENODL9); FUNCTIONS IN: electron carrier activity, copper ion binding; LOCATED IN: anchored to membrane; EXPRESSED IN: 22 plant structures; EXPRESSED DURING: 13 growth stages; CONTAINS InterPro DOMAIN/s: Plastocyanin-like (InterPro:IPR003245), Cupredoxin (InterPro:IPR008972); BEST Arabidopsis thaliana protein match is: early nodulin-like protein 14 (TAIR:AT2G25060.1)
gene:Zm00001d047187	chr9:121320711-121323261	endosperm WT	endosperm mutant	1.27803	3.55873	1.47744	2.73917	5e-05	0.000404377	yes	Zm00001d047187	AT4G02450.1	HSP20-like chaperones superfamily protein; FUNCTIONS IN: molecular_function unknown; LOCATED IN: plasma membrane; EXPRESSED IN: 24 plant structures; EXPRESSED DURING: 15 growth stages; CONTAINS InterPro DOMAIN/s: CS-like domain (InterPro:IPR007052), HSP20-like chaperone (InterPro:IPR008978), CS domain (InterPro:IPR017447); BEST Arabidopsis thaliana protein match is: HSP20-like chaperones superfam…
gene:Zm00001d022836	chr1:158762740-158763938	endosperm WT	endosperm mutant	5.05327	14.0503	1.47531	3.31699	5e-05	0.000404377	yes	Zm00001d022836	#N/A	#N/A
GST4	chr10:90384433-90385822	endosperm WT	endosperm mutant	6.1105	16.9885	1.4752	3.24881	5e-05	0.000404377	yes	GST4	#N/A	#N/A
gene:Zm00001d010884	chr8:132112712-132116755	endosperm WT	endosperm mutant	1.01613	2.82275	1.47401	3.88018	5e-05	0.000404377	yes	Zm00001d010884	AT3G27550.1	RNA-binding CRS1 / YhbY (CRM) domain protein; FUNCTIONS IN: RNA binding; EXPRESSED IN: 17 plant structures; EXPRESSED DURING: 6 growth stages; CONTAINS InterPro DOMAIN/s: RNA-binding, CRM domain (InterPro:IPR001890); BEST Arabidopsis thaliana protein match is: RNA-binding CRS1 / YhbY (CRM) domain protein (TAIR:AT2G28480.1)
gene:Zm00001d039416	chr3:3821518-3825271	endosperm WT	endosperm mutant	0.880984	2.44672	1.47366	2.13322	0.00115	0.00616801	yes	Zm00001d039416	AT5G11650.1	alpha/beta-Hydrolases superfamily protein; FUNCTIONS IN: hydrolase activity; LOCATED IN: chloroplast; EXPRESSED IN: 24 plant structures; EXPRESSED DURING: 15 growth stages; BEST Arabidopsis thaliana protein match is: alpha/beta-Hydrolases superfamily protein (TAIR:AT1G73480.1)
gene:Zm00001d009117	chr8:37517953-37519823	endosperm WT	endosperm mutant	67.1421	186.121	1.47095	5.65864	5e-05	0.000404377	yes	Zm00001d009117	AT3G06680.1	Ribosomal L29e protein family; FUNCTIONS IN: structural constituent of ribosome; INVOLVED IN: translation, ribosome biogenesis; LOCATED IN: ribosome, cytosolic large ribosomal subunit; EXPRESSED IN: 22 plant structures; EXPRESSED DURING: 13 growth stages; CONTAINS InterPro DOMAIN/s: Ribosomal protein L29e (InterPro:IPR002673); BEST Arabidopsis thaliana protein match is: Ribosomal L29e protein fam…
gene:Zm00001d035468	chr6:28113841-28124886	endosperm WT	endosperm mutant	1.89898	5.26181	1.47034	2.21151	0.0003	0.00197334	yes	Zm00001d035468	#N/A	#N/A
gene:Zm00001d008632	chr8:15272220-15287303	endosperm WT	endosperm mutant	1.15724	3.20587	1.47003	2.25705	0.0015	0.00769713	yes	Zm00001d008632	AT3G47570.1	Leucine-rich repeat protein kinase family protein; FUNCTIONS IN: protein serine/threonine kinase activity, kinase activity, ATP binding; INVOLVED IN: transmembrane receptor protein tyrosine kinase signaling pathway, protein amino acid phosphorylation; LOCATED IN: plasma membrane; EXPRESSED IN: 13 plant structures; EXPRESSED DURING: 8 growth stages; CONTAINS InterPro DOMAIN/s: Protein kinase, ATP …
gene:Zm00001d005334	chr2:169838653-169842673	endosperm WT	endosperm mutant	152.825	423.277	1.46972	5.83149	5e-05	0.000404377	yes	Zm00001d005334	AT3G52590.1	ubiquitin extension protein 1 (UBQ1); FUNCTIONS IN: structural constituent of ribosome; INVOLVED IN: response to water deprivation, protein ubiquitination, embryo development ending in seed dormancy; LOCATED IN: ribosome, intracellular; EXPRESSED IN: 25 plant structures; EXPRESSED DURING: 14 growth stages; CONTAINS InterPro DOMAIN/s: Ribosomal protein L40e (InterPro:IPR001975), Ubiquitin subgroup…
gene:Zm00001d032300	chr1:221083223-221085513	endosperm WT	endosperm mutant	4.12361	11.4115	1.46851	3.48073	5e-05	0.000404377	yes	Zm00001d032300	AT5G10190.1	Major facilitator superfamily protein; FUNCTIONS IN: carbohydrate transmembrane transporter activity, sugar:hydrogen symporter activity; INVOLVED IN: transmembrane transport; LOCATED IN: membrane; EXPRESSED IN: 21 plant structures; EXPRESSED DURING: 13 growth stages; CONTAINS InterPro DOMAIN/s: Major facilitator superfamily (InterPro:IPR020846), Major facilitator superfamily MFS-1 (InterPro:IPR01…
SAMDC	chr2:33981492-33984783	endosperm WT	endosperm mutant	1031.21	2852.39	1.46783	3.56294	5e-05	0.000404377	yes	SAMDC	#N/A	#N/A
gene:Zm00001d003345	chr2:41017792-41019879	endosperm WT	endosperm mutant	5.00058	13.8315	1.4678	3.31745	5e-05	0.000404377	yes	Zm00001d003345	AT3G07590.1	Small nuclear ribonucleoprotein family protein; FUNCTIONS IN: molecular_function unknown; LOCATED IN: nucleus, small nucleolar ribonucleoprotein complex, plasma membrane; EXPRESSED IN: 23 plant structures; EXPRESSED DURING: 13 growth stages; CONTAINS InterPro DOMAIN/s: Like-Sm ribonucleoprotein (LSM) domain (InterPro:IPR001163), Like-Sm ribonucleoprotein (LSM) domain, eukaryotic/archaea-type (Int…
gene:Zm00001d013530	chr5:13665337-13670915	endosperm WT	endosperm mutant	6.87107	18.9902	1.46665	5.19499	5e-05	0.000404377	yes	Zm00001d013530	AT1G27070.1	5'-AMP-activated protein kinase-related; BEST Arabidopsis thaliana protein match is: 5'-AMP-activated protein kinase-related (TAIR:AT5G03420.1)
gene:Zm00001d033273	chr1:257009014-257013268	endosperm WT	endosperm mutant	1.63735	4.52357	1.4661	2.9593	5e-05	0.000404377	yes	Zm00001d033273	AT3G13050.1	Major facilitator superfamily protein; FUNCTIONS IN: carbohydrate transmembrane transporter activity, transporter activity, sugar:hydrogen symporter activity; INVOLVED IN: transport, transmembrane transport; LOCATED IN: integral to membrane, membrane; EXPRESSED IN: 9 plant structures; EXPRESSED DURING: L mature pollen stage, M germinated pollen stage, 4 anthesis, petal differentiation and expansi…
gene:Zm00001d051366	chr4:156035645-156037543	endosperm WT	endosperm mutant	3.957	10.9122	1.46346	2.36385	0.0004	0.00251456	yes	Zm00001d051366	AT4G17310.1	unknown protein; LOCATED IN: chloroplast; EXPRESSED IN: 9 plant structures; EXPRESSED DURING: LP.04 four leaves visible, 4 anthesis, petal differentiation and expansion stage; BEST Arabidopsis thaliana protein match is: unknown protein (TAIR:AT5G47455.7)
gene:Zm00001d044813	chr9:3443964-3447970	endosperm WT	endosperm mutant	3.15076	8.68217	1.46236	3.87568	5e-05	0.000404377	yes	Zm00001d044813	AT1G66430.1	pfkB-like carbohydrate kinase family protein; FUNCTIONS IN: kinase activity, ribokinase activity; INVOLVED IN: D-ribose metabolic process, acetate fermentation, sucrose biosynthetic process, sucrose catabolic process, using beta-fructofuranosidase; LOCATED IN: chloroplast, chloroplast stroma; EXPRESSED IN: 22 plant structures; EXPRESSED DURING: 14 growth stages; CONTAINS InterPro DOMAIN/s: Carboh…
gene:Zm00001d006494	chr2:209827246-209830427	endosperm WT	endosperm mutant	3.33035	9.15667	1.45915	3.16228	5e-05	0.000404377	yes	Zm00001d006494	AT3G21690.1	MATE efflux family protein; FUNCTIONS IN: antiporter activity, drug transmembrane transporter activity, transporter activity; INVOLVED IN: drug transmembrane transport, transmembrane transport; LOCATED IN: plasma membrane, membrane; EXPRESSED IN: 23 plant structures; EXPRESSED DURING: 13 growth stages; CONTAINS InterPro DOMAIN/s: Multi antimicrobial extrusion protein MatE (InterPro:IPR002528); BE…
gene:Zm00001d047039	chr9:116302971-116304549	endosperm WT	endosperm mutant	11.8014	32.4209	1.45796	4.76198	5e-05	0.000404377	yes	Zm00001d047039	AT2G03820.1	nonsense-mediated mRNA decay NMD3 family protein; CONTAINS InterPro DOMAIN/s: NMD3 (InterPro:IPR007064)
gene:Zm00001d024373	chr10:67656527-67659072	endosperm WT	endosperm mutant	7.82622	21.4771	1.45641	4.33636	5e-05	0.000404377	yes	Zm00001d024373	AT3G13580.3	Ribosomal protein L30/L7 family protein; FUNCTIONS IN: structural constituent of ribosome, transcription regulator activity; INVOLVED IN: translation; LOCATED IN: cytosolic ribosome, cytosolic large ribosomal subunit, large ribosomal subunit, membrane; EXPRESSED IN: 22 plant structures; EXPRESSED DURING: 13 growth stages; CONTAINS InterPro DOMAIN/s: Ribosomal protein L30, N-terminal (InterPro:IPR…
gene:Zm00001d001880	chr2:2260662-2262908	endosperm WT	endosperm mutant	4.37431	11.9979	1.45566	2.2594	0.00075	0.00431067	yes	Zm00001d001880	AT4G39300.1	unknown protein; FUNCTIONS IN: molecular_function unknown; INVOLVED IN: biological_process unknown; LOCATED IN: chloroplast; EXPRESSED IN: 22 plant structures; EXPRESSED DURING: 13 growth stages
gene:Zm00001d036741	chr6:99521659-99541151	endosperm WT	endosperm mutant	31.4189	86.1013	1.4544	5.47516	5e-05	0.000404377	yes	Zm00001d036741	AT4G10320.1	tRNA synthetase class I (I, L, M and V) family protein; FUNCTIONS IN: isoleucine-tRNA ligase activity, nucleotide binding, aminoacyl-tRNA ligase activity, zinc ion binding, ATP binding; INVOLVED IN: response to cadmium ion, tRNA aminoacylation for protein translation; LOCATED IN: cytosol; EXPRESSED IN: male gametophyte, guard cell, epidermis, cultured cell, pollen tube; EXPRESSED DURING: L mature…
gene:Zm00001d048238	chr9:153030770-153033216	endosperm WT	endosperm mutant	12.3286	33.7773	1.45405	4.83036	5e-05	0.000404377	yes	Zm00001d048238	AT5G62440.1	FUNCTIONS IN: molecular_function unknown; INVOLVED IN: nucleologenesis, regulation of cell division, embryo development; LOCATED IN: nucleus; EXPRESSED IN: 24 plant structures; EXPRESSED DURING: 14 growth stages; CONTAINS InterPro DOMAIN/s: Protein of unknown function DUF3223 (InterPro:IPR021602)
gene:Zm00001d022307	chr7:174845531-174847522	endosperm WT	endosperm mutant	53.8798	147.598	1.45386	5.17303	5e-05	0.000404377	yes	Zm00001d022307	AT1G23100.1	GroES-like family protein; FUNCTIONS IN: ATP binding; INVOLVED IN: protein folding; LOCATED IN: mitochondrion; EXPRESSED IN: 19 plant structures; EXPRESSED DURING: 11 growth stages; CONTAINS InterPro DOMAIN/s: Chaperonin Cpn10 (InterPro:IPR020818), GroES-like (InterPro:IPR011032), Chaperonin Cpn10, conserved site (InterPro:IPR018369), Chaperonin Cpn10, subgroup (InterPro:IPR001476); BEST Arabidop…
gene:Zm00001d018718	chr7:3073741-3077525	endosperm WT	endosperm mutant	9.8912	27.09	1.45354	4.49596	5e-05	0.000404377	yes	Zm00001d018718	AT2G16070.2	PLASTID DIVISION2 (PDV2); FUNCTIONS IN: molecular_function unknown; INVOLVED IN: plastid fission; EXPRESSED IN: 23 plant structures; EXPRESSED DURING: 13 growth stages; BEST Arabidopsis thaliana protein match is: plastid division1 (TAIR:AT5G53280.1)
gene:Zm00001d040204	chr3:32003229-32005866	endosperm WT	endosperm mutant	6.99612	19.1472	1.4525	4.51091	5e-05	0.000404377	yes	Zm00001d040204	AT5G13100.1	unknown protein
gene:Zm00001d044469	chr3:229010500-229015061	endosperm WT	endosperm mutant	24.8951	67.9413	1.44843	4.71854	5e-05	0.000404377	yes	Zm00001d044469	AT3G15010.1	RNA-binding (RRM/RBD/RNP motifs) family protein; FUNCTIONS IN: RNA binding, nucleotide binding, nucleic acid binding; INVOLVED IN: leaf senescence, cell death, ethylene biosynthetic process, defense response; LOCATED IN: nucleolus, nucleus; EXPRESSED IN: 24 plant structures; EXPRESSED DURING: 13 growth stages; CONTAINS InterPro DOMAIN/s: RNA recognition motif, RNP-1 (InterPro:IPR000504), Nucleoti…
gene:Zm00001d051950	chr4:175124778-175129894	endosperm WT	endosperm mutant	1.29358	3.51689	1.44293	3.87749	5e-05	0.000404377	yes	Zm00001d051950	AT4G14330.1	P-loop containing nucleoside triphosphate hydrolases superfamily protein; FUNCTIONS IN: microtubule motor activity, ATP binding; INVOLVED IN: microtubule-based movement; LOCATED IN: phragmoplast; EXPRESSED IN: 13 plant structures; EXPRESSED DURING: 7 growth stages; CONTAINS InterPro DOMAIN/s: Kinesin, motor domain (InterPro:IPR001752); BEST Arabidopsis thaliana protein match is: kinesin 1 (TAIR:A…
gene:Zm00001d018298	chr5:218096888-218097874	endosperm WT	endosperm mutant	1.80306	4.90168	1.44283	1.86949	0.00245	0.0116121	yes	Zm00001d018298	AT1G54050.1	HSP20-like chaperones superfamily protein; CONTAINS InterPro DOMAIN/s: Heat shock protein Hsp20 (InterPro:IPR002068), HSP20-like chaperone (InterPro:IPR008978); BEST Arabidopsis thaliana protein match is: heat shock protein 17.6A (TAIR:AT5G12030.1)
gene:Zm00001d029144	chr1:60427116-60431202	endosperm WT	endosperm mutant	24.3294	66.0243	1.4403	5.47002	5e-05	0.000404377	yes	Zm00001d029144	AT3G05060.1	NOP56-like pre RNA processing ribonucleoprotein; FUNCTIONS IN: DNA binding; INVOLVED IN: biological_process unknown; LOCATED IN: nucleolus, membrane; EXPRESSED IN: 22 plant structures; EXPRESSED DURING: 13 growth stages; CONTAINS InterPro DOMAIN/s: Pre-mRNA processing ribonucleoprotein, snoRNA-binding domain (InterPro:IPR002687), NOP5, N-terminal (InterPro:IPR012974), NOSIC (InterPro:IPR012976); …
gene:Zm00001d034898	chr1:305074530-305075830	endosperm WT	endosperm mutant	1.99943	5.41988	1.43867	1.83893	0.0041	0.0176148	yes	Zm00001d034898	AT5G51810.1	gibberellin 20 oxidase 2 (GA20OX2); CONTAINS InterPro DOMAIN/s: Isopenicillin N synthase (InterPro:IPR002283), Oxoglutarate/iron-dependent oxygenase (InterPro:IPR005123); BEST Arabidopsis thaliana protein match is: 2-oxoglutarate (2OG) and Fe(II)-dependent oxygenase superfamily protein (TAIR:AT4G25420.1)
gene:Zm00001d006064	chr2:197103691-197105520	endosperm WT	endosperm mutant	80.0378	216.857	1.43799	5.70742	5e-05	0.000404377	yes	Zm00001d006064	AT4G18100.1	Ribosomal protein L32e; FUNCTIONS IN: structural constituent of ribosome; INVOLVED IN: translation, ribosome biogenesis; LOCATED IN: cytosolic ribosome, ribosome, cytosolic large ribosomal subunit, nucleolus; EXPRESSED IN: callus, pollen tube, leaf; CONTAINS InterPro DOMAIN/s: Ribosomal protein L32e (InterPro:IPR001515), Ribosomal protein L32e, conserved site (InterPro:IPR018263); BEST Arabidopsi…
gene:Zm00001d039262	chr3:763209-765019	endosperm WT	endosperm mutant	1.45184	3.93349	1.43792	1.4979	0.00315	0.0143151	yes	Zm00001d039262	AT2G20585.1	NUCLEAR FUSION DEFECTIVE 6 (NFD6); FUNCTIONS IN: molecular_function unknown; INVOLVED IN: biological_process unknown; LOCATED IN: chloroplast; EXPRESSED IN: 20 plant structures; EXPRESSED DURING: 13 growth stages; BEST Arabidopsis thaliana protein match is: unknown protein (TAIR:AT1G28395.4)
gene:Zm00001d009088	chr8:35616439-35617907	endosperm WT	endosperm mutant	1.71449	4.63174	1.43377	1.84422	0.0045	0.0189692	yes	Zm00001d009088	#N/A	#N/A
gene:Zm00001d017320	chr5:192612134-192613292	endosperm WT	endosperm mutant	11.4062	30.8074	1.43346	5.26693	5e-05	0.000404377	yes	Zm00001d017320	AT5G05210.1	Surfeit locus protein 6; CONTAINS InterPro DOMAIN/s: Surfeit locus 6 (InterPro:IPR007019); BEST Arabidopsis thaliana protein match is: Surfeit locus protein 6 (TAIR:AT2G27750.1)
gene:Zm00001d018696	chr7:2698897-2701382	endosperm WT	endosperm mutant	1.46414	3.95375	1.43317	2.16955	0.00085	0.00476816	yes	Zm00001d018696	AT5G66920.1	SKU5 similar 17 (sks17); FUNCTIONS IN: oxidoreductase activity, copper ion binding; INVOLVED IN: response to karrikin; LOCATED IN: cell wall, plant-type cell wall; EXPRESSED IN: 21 plant structures; EXPRESSED DURING: 13 growth stages; CONTAINS InterPro DOMAIN/s: Multicopper oxidase, type 3 (InterPro:IPR011707), Cupredoxin (InterPro:IPR008972), Multicopper oxidase, type 2 (InterPro:IPR011706), Mul…
gene:Zm00001d009868	chr8:86006160-86009235	endosperm WT	endosperm mutant	57.2334	154.388	1.43163	5.71828	5e-05	0.000404377	yes	Zm00001d009868	AT5G60390.1	GTP binding Elongation factor Tu family protein; FUNCTIONS IN: calmodulin binding, translation elongation factor activity; INVOLVED IN: translational elongation; LOCATED IN: mitochondrion, nucleus, plasma membrane, vacuole, cytoplasm; EXPRESSED IN: 6 plant structures; EXPRESSED DURING: L mature pollen stage, M germinated pollen stage, seed development stages; CONTAINS InterPro DOMAIN/s: Translati…
gene:Zm00001d014749	chr5:61285307-61288275	endosperm WT	endosperm mutant	38.3531	103.45	1.43152	5.25354	5e-05	0.000404377	yes	Zm00001d014749	AT1G36240.1	Ribosomal protein L7Ae/L30e/S12e/Gadd45 family protein; CONTAINS InterPro DOMAIN/s: Ribosomal protein L7Ae/L30e/S12e/Gadd45 (InterPro:IPR004038), Ribosomal protein L30e (InterPro:IPR000231); BEST Arabidopsis thaliana protein match is: Ribosomal protein L7Ae/L30e/S12e/Gadd45 family protein (TAIR:AT1G77940.1)
gene:Zm00001d032321	chr1:222201411-222202360	endosperm WT	endosperm mutant	1.91213	5.15397	1.4305	1.82386	0.0041	0.0176148	yes	Zm00001d032321	#N/A	#N/A
gene:Zm00001d049055	chr4:14072312-14076058	endosperm WT	endosperm mutant	1.96824	5.29807	1.42856	2.95148	5e-05	0.000404377	yes	Zm00001d049055	AT5G42240.1	serine carboxypeptidase-like 42 (scpl42); FUNCTIONS IN: serine-type carboxypeptidase activity; INVOLVED IN: proteolysis; LOCATED IN: cell wall; EXPRESSED IN: 23 plant structures; EXPRESSED DURING: 13 growth stages; CONTAINS InterPro DOMAIN/s: Peptidase S10, serine carboxypeptidase (InterPro:IPR001563), Peptidase S10, serine carboxypeptidase, active site (InterPro:IPR018202); BEST Arabidopsis thal…
gene:Zm00001d043185	chr3:190866498-190869969	endosperm WT	endosperm mutant	20.1192	54.1512	1.42842	5.59524	5e-05	0.000404377	yes	Zm00001d043185	AT5G62270.2	FUNCTIONS IN: molecular_function unknown; INVOLVED IN: biological_process unknown; LOCATED IN: cellular_component unknown; BEST Arabidopsis thaliana protein match is: mucin-related (TAIR:AT2G02880.1).
gene:Zm00001d036597	chr6:94023146-94023509	endosperm WT	endosperm mutant	6.37591	17.1577	1.42815	1.6826	0.01	0.036184	yes	Zm00001d036597	AT4G18372.1	Small nuclear ribonucleoprotein family protein; CONTAINS InterPro DOMAIN/s: Like-Sm ribonucleoprotein (LSM) domain (InterPro:IPR001163), Like-Sm ribonucleoprotein (LSM)-related domain (InterPro:IPR010920)
gene:Zm00001d024423	chr10:70399873-70412898	endosperm WT	endosperm mutant	0.91994	2.47535	1.42802	2.67527	5e-05	0.000404377	yes	Zm00001d024423	AT1G50840.1	polymerase gamma 2 (POLGAMMA2); FUNCTIONS IN: DNA binding, DNA-directed DNA polymerase activity; INVOLVED IN: DNA replication, nucleobase, nucleoside, nucleotide and nucleic acid metabolic process; LOCATED IN: mitochondrion, chloroplast; EXPRESSED IN: 21 plant structures; EXPRESSED DURING: 13 growth stages; CONTAINS InterPro DOMAIN/s: DNA-directed DNA polymerase, family A, palm domain (InterPro:I…
gene:Zm00001d032605	chr1:231856278-231868220	endosperm WT	endosperm mutant	78.7705	211.746	1.42661	5.7166	5e-05	0.000404377	yes	Zm00001d032605	AT5G08370.1	alpha-galactosidase 2 (AGAL2); FUNCTIONS IN: alpha-galactosidase activity, hydrolase activity, hydrolyzing O-glycosyl compounds, catalytic activity; INVOLVED IN: positive regulation of flower development, leaf morphogenesis; LOCATED IN: plant-type cell wall; EXPRESSED IN: 22 plant structures; EXPRESSED DURING: 13 growth stages; CONTAINS InterPro DOMAIN/s: Aldolase-type TIM barrel (InterPro:IPR013…
RPL39	chr9:13442480-13443247	endosperm WT	endosperm mutant	122.398	328.857	1.42587	5.55768	5e-05	0.000404377	yes	RPL39	#N/A	#N/A
gene:Zm00001d013507	chr5:12959335-12964908	endosperm WT	endosperm mutant	52.7494	141.701	1.42562	5.41307	5e-05	0.000404377	yes	Zm00001d013507	AT5G49910.1	chloroplast heat shock protein 70-2 (CPHSC70-2EAT SHOCK PROTEIN 70-2); FUNCTIONS IN: protein binding; INVOLVED IN: protein folding, response to cadmium ion, protein targeting to chloroplast, response to heat; LOCATED IN: in 6 components; EXPRESSED IN: 26 plant structures; EXPRESSED DURING: 15 growth stages; CONTAINS InterPro DOMAIN/s: Heat shock protein 70, conserved site (InterPro:IPR018181), Ch…
gene:Zm00001d052405	chr4:189190070-189194808	endosperm WT	endosperm mutant	1.58489	4.25418	1.4245	2.62714	5e-05	0.000404377	yes	Zm00001d052405	AT3G54320.1	WRINKLED 1 (WRI1); CONTAINS InterPro DOMAIN/s: DNA-binding, integrase-type (InterPro:IPR016177), Pathogenesis-related transcriptional factor/ERF, DNA-binding (InterPro:IPR001471); BEST Arabidopsis thaliana protein match is: Integrase-type DNA-binding superfamily protein (TAIR:AT1G79700.2)
gene:Zm00001d054085	chr4:246129577-246131408	endosperm WT	endosperm mutant	0.888451	2.38291	1.42336	2.14275	0.00105	0.00571655	yes	Zm00001d054085	AT3G30340.1	nodulin MtN21 /EamA-like transporter family protein; LOCATED IN: endomembrane system, membrane; EXPRESSED IN: 19 plant structures; EXPRESSED DURING: 9 growth stages; CONTAINS InterPro DOMAIN/s: Protein of unknown function DUF6, transmembrane (InterPro:IPR000620); BEST Arabidopsis thaliana protein match is: nodulin MtN21 /EamA-like transporter family protein (TAIR:AT4G01440.1)
gene:Zm00001d002342	chr2:10613064-10616088	endosperm WT	endosperm mutant	4.06832	10.908	1.42287	3.01961	5e-05	0.000404377	yes	Zm00001d002342	AT4G20050.1	QUARTET 3 (QRT3); FUNCTIONS IN: polygalacturonase activity; INVOLVED IN: microsporogenesis, pollen exine formation; LOCATED IN: endomembrane system; EXPRESSED IN: 16 plant structures; EXPRESSED DURING: 7 growth stages; CONTAINS InterPro DOMAIN/s: Pectin lyase fold/virulence factor (InterPro:IPR011050), Parallel beta-helix repeat (InterPro:IPR006626); BEST Arabidopsis thaliana protein match is: Pe…
gene:Zm00001d039883	chr3:17590734-17593442	endosperm WT	endosperm mutant	28.8033	77.174	1.42188	5.13344	5e-05	0.000404377	yes	Zm00001d039883	AT5G05990.1	Mitochondrial glycoprotein family protein; FUNCTIONS IN: molecular_function unknown; INVOLVED IN: biological_process unknown; LOCATED IN: mitochondrion, mitochondrial matrix; EXPRESSED IN: 23 plant structures; EXPRESSED DURING: 15 growth stages; CONTAINS InterPro DOMAIN/s: Mitochondrial glycoprotein (InterPro:IPR003428); BEST Arabidopsis thaliana protein match is: Mitochondrial glycoprotein famil…
gene:Zm00001d042779	chr3:179447086-179448624	endosperm WT	endosperm mutant	8.11941	21.7515	1.42167	3.35549	5e-05	0.000404377	yes	Zm00001d042779	AT3G56850.1	ABA-responsive element binding protein 3 (AREB3); FUNCTIONS IN: DNA binding, transcription activator activity, sequence-specific DNA binding transcription factor activity; INVOLVED IN: regulation of transcription, DNA-dependent, response to stress; LOCATED IN: nucleus; EXPRESSED IN: 23 plant structures; EXPRESSED DURING: 14 growth stages; CONTAINS InterPro DOMAIN/s: Basic-leucine zipper (bZIP) tr…
gene:Zm00001d037732	chr6:135531704-135534553	endosperm WT	endosperm mutant	135.371	362.246	1.42005	5.6085	5e-05	0.000404377	yes	Zm00001d037732	AT1G67430.1	Ribosomal protein L22p/L17e family protein; FUNCTIONS IN: structural constituent of ribosome; INVOLVED IN: translation; LOCATED IN: in 6 components; EXPRESSED IN: 23 plant structures; EXPRESSED DURING: 13 growth stages; CONTAINS InterPro DOMAIN/s: Ribosomal protein L22/L17 (InterPro:IPR001063), Ribosomal protein L22/L17, eukaryotic/archaeal (InterPro:IPR005721), Ribosomal protein L22/L17, conserv…
gene:Zm00001d016723	chr5:174196061-174196472	endosperm WT	endosperm mutant	37.745	100.961	1.41944	3.45859	5e-05	0.000404377	yes	Zm00001d016723	AT5G65360.1	Histone superfamily protein; FUNCTIONS IN: DNA binding; INVOLVED IN: nucleosome assembly; LOCATED IN: chloroplast, nucleosome; EXPRESSED IN: 23 plant structures; EXPRESSED DURING: 14 growth stages; CONTAINS InterPro DOMAIN/s: Histone H3 (InterPro:IPR000164), Histone-fold (InterPro:IPR009072), Histone core (InterPro:IPR007125); BEST Arabidopsis thaliana protein match is: Histone superfamily protei…
gene:Zm00001d001766	chr2:177012-177948	endosperm WT	endosperm mutant	6.66228	17.8185	1.41929	2.44286	0.0003	0.00197334	yes	Zm00001d001766	#N/A	#N/A
gene:Zm00001d032560,gene:Zm00001d032561	chr1:230529376-230531598	endosperm WT	endosperm mutant	9.18258	24.5549	1.41904	3.5362	5e-05	0.000404377	yes	Zm00001d032560,Zm00001d032561	#N/A	#N/A
gene:Zm00001d018441	chr5:220902905-220907799	endosperm WT	endosperm mutant	1.94864	5.20445	1.41728	4.27063	5e-05	0.000404377	yes	Zm00001d018441	AT4G14330.1	P-loop containing nucleoside triphosphate hydrolases superfamily protein; FUNCTIONS IN: microtubule motor activity, ATP binding; INVOLVED IN: microtubule-based movement; LOCATED IN: phragmoplast; EXPRESSED IN: 13 plant structures; EXPRESSED DURING: 7 growth stages; CONTAINS InterPro DOMAIN/s: Kinesin, motor domain (InterPro:IPR001752); BEST Arabidopsis thaliana protein match is: kinesin 1 (TAIR:A…
gene:Zm00001d010279	chr8:107180170-107181825	endosperm WT	endosperm mutant	18.6746	49.7983	1.41502	5.4445	5e-05	0.000404377	yes	Zm00001d010279	#N/A	#N/A
gene:Zm00001d002483	chr2:13639858-13645975	endosperm WT	endosperm mutant	5.0827	13.5441	1.414	5.15949	5e-05	0.000404377	yes	Zm00001d002483	AT5G16750.1	TORMOZEMBRYO DEFECTIVE (TOZ); CONTAINS InterPro DOMAIN/s: WD40 repeat 2 (InterPro:IPR019782), WD40 repeat, conserved site (InterPro:IPR019775), WD40 repeat (InterPro:IPR001680), Small-subunit processome, Utp13 (InterPro:IPR013934), G-protein beta WD-40 repeat, region (InterPro:IPR020472), WD40 repeat-like-containing domain (InterPro:IPR011046), WD40-repeat-containing domain (InterPro:IPR017986), …
gene:Zm00001d012485	chr8:175357854-175362943	endosperm WT	endosperm mutant	4.93514	13.1476	1.41364	3.06683	5e-05	0.000404377	yes	Zm00001d012485	AT3G56200.1	Transmembrane amino acid transporter family protein; CONTAINS InterPro DOMAIN/s: Amino acid transporter, transmembrane (InterPro:IPR013057); BEST Arabidopsis thaliana protein match is: Transmembrane amino acid transporter family protein (TAIR:AT2G40420.1)
gene:Zm00001d027618	chr1:9112946-9115668	endosperm WT	endosperm mutant	42.4729	113.018	1.41194	5.39835	5e-05	0.000404377	yes	Zm00001d027618	AT1G57860.1	Translation protein SH3-like family protein; FUNCTIONS IN: structural constituent of ribosome; INVOLVED IN: translation; LOCATED IN: ribosome, cytosolic large ribosomal subunit; EXPRESSED IN: juvenile leaf; CONTAINS InterPro DOMAIN/s: Translation protein SH3-like (InterPro:IPR008991), Ribosomal protein L21e (InterPro:IPR001147), Ribosomal protein L21e, conserved site (InterPro:IPR018259); BEST Ar…
gene:Zm00001d032945	chr1:244341396-244342878	endosperm WT	endosperm mutant	2.96612	7.88203	1.40999	3.99634	5e-05	0.000404377	yes	Zm00001d032945	#N/A	#N/A
gene:Zm00001d046661	chr9:100959342-100966927	endosperm WT	endosperm mutant	27.2463	72.3666	1.40926	5.44263	5e-05	0.000404377	yes	Zm00001d046661	AT3G30390.1	Transmembrane amino acid transporter family protein; FUNCTIONS IN: amino acid transmembrane transporter activity; INVOLVED IN: amino acid transport; LOCATED IN: plasma membrane, vacuole, membrane; EXPRESSED IN: 25 plant structures; EXPRESSED DURING: 15 growth stages; CONTAINS InterPro DOMAIN/s: Amino acid transporter, transmembrane (InterPro:IPR013057); BEST Arabidopsis thaliana protein match is:…
gene:Zm00001d031222	chr1:182596025-182597609	endosperm WT	endosperm mutant	10.5097	27.9079	1.40895	4.21376	5e-05	0.000404377	yes	Zm00001d031222	AT5G40010.1	AAA-ATPase 1 (AATP1); FUNCTIONS IN: nucleoside-triphosphatase activity, ATPase activity, nucleotide binding, ATP binding; EXPRESSED IN: stem, inflorescence meristem, root, flower, stamen; EXPRESSED DURING: 4 anthesis, petal differentiation and expansion stage; CONTAINS InterPro DOMAIN/s: ATPase, AAA-type, core (InterPro:IPR003959), ATPase, AAA+ type, core (InterPro:IPR003593), ATPase, AAA-type, c…
gene:Zm00001d022102	chr7:170348044-170350314	endosperm WT	endosperm mutant	2.19753	5.83317	1.4084	2.49706	5e-05	0.000404377	yes	Zm00001d022102	AT4G16380.1	Heavy metal transport/detoxification superfamily protein ; FUNCTIONS IN: metal ion binding; INVOLVED IN: metal ion transport; LOCATED IN: cellular_component unknown; CONTAINS InterPro DOMAIN/s: Heavy metal transport/detoxification protein (InterPro:IPR006121); BEST Arabidopsis thaliana protein match is: Heavy metal transport/detoxification superfamily protein (TAIR:AT1G51090.1)
gene:Zm00001d020450	chr7:115280590-115282707	endosperm WT	endosperm mutant	111.193	294.424	1.40483	5.69465	5e-05	0.000404377	yes	Zm00001d020450	AT1G26880.1	Ribosomal protein L34e superfamily protein; FUNCTIONS IN: structural constituent of ribosome; INVOLVED IN: translation, ribosome biogenesis; LOCATED IN: ribosome, nucleolus, chloroplast; EXPRESSED IN: 25 plant structures; EXPRESSED DURING: 15 growth stages; CONTAINS InterPro DOMAIN/s: Ribosomal protein L34e, conserved site (InterPro:IPR018065), Ribosomal protein L34e (InterPro:IPR008195); BEST Ar…
gene:Zm00001d013238	chr5:6855757-6858257	endosperm WT	endosperm mutant	0.833931	2.20247	1.40112	2.56288	0.0002	0.00138916	yes	Zm00001d013238	AT4G29910.1	origin recognition complex protein 5 (ORC5); CONTAINS InterPro DOMAIN/s: Origin recognition complex, subunit 5 (InterPro:IPR020796)
gene:Zm00001d040568	chr3:50466187-50467228	endosperm WT	endosperm mutant	6.34087	16.7452	1.401	3.42759	5e-05	0.000404377	yes	Zm00001d040568	AT1G09520.1	LOCATED IN: chloroplast; EXPRESSED IN: 21 plant structures; EXPRESSED DURING: 12 growth stages; CONTAINS InterPro DOMAIN/s: Zinc finger, PHD-type, conserved site (InterPro:IPR019786); BEST Arabidopsis thaliana protein match is: PHD finger family protein (TAIR:AT3G17460.1)
gene:Zm00001d026651	chr10:149391977-149392502	endosperm WT	endosperm mutant	14.2139	37.5061	1.39982	2.95556	5e-05	0.000404377	yes	Zm00001d026651	#N/A	#N/A
gene:Zm00001d043223	chr3:192362989-192364842	endosperm WT	endosperm mutant	19.3581	51.0766	1.39972	5.50961	5e-05	0.000404377	yes	Zm00001d043223	AT4G34555.1	Ribosomal protein S25 family protein; CONTAINS InterPro DOMAIN/s: Ribosomal protein S25 (InterPro:IPR004977); BEST Arabidopsis thaliana protein match is: Ribosomal protein S25 family protein (TAIR:AT4G39200.1)
gene:Zm00001d008386	chr8:6905428-6911861	endosperm WT	endosperm mutant	1.62528	4.28816	1.39967	2.02407	0.0005	0.00304795	yes	Zm00001d008386	AT5G16520.1	unknown protein
gene:Zm00001d053976	chr4:244546943-244550190	endosperm WT	endosperm mutant	6.49484	17.1294	1.39911	2.62866	5e-05	0.000404377	yes	Zm00001d053976	AT4G27540.1	prenylated RAB acceptor 1.H (PRA1.H); CONTAINS InterPro DOMAIN/s: Prenylated rab acceptor PRA1 (InterPro:IPR004895)
gene:Zm00001d008060,gene:Zm00001d010030	chr8:96117839-96119368	endosperm WT	endosperm mutant	42.6547	112.447	1.39847	4.94245	5e-05	0.000404377	yes	Zm00001d008060,Zm00001d010030	#N/A	#N/A
gene:Zm00001d007890	chr2:241881183-241885273	endosperm WT	endosperm mutant	10.7136	28.1711	1.39477	5.3794	5e-05	0.000404377	yes	Zm00001d007890	AT3G13460.1	evolutionarily conserved C-terminal region 2 (ECT2); FUNCTIONS IN: protein binding; LOCATED IN: nucleus, cytoplasm; EXPRESSED IN: 24 plant structures; EXPRESSED DURING: 15 growth stages; CONTAINS InterPro DOMAIN/s: YTH domain (InterPro:IPR007275); BEST Arabidopsis thaliana protein match is: evolutionarily conserved C-terminal region 4 (TAIR:AT1G55500.2)
gene:Zm00001d048957	chr4:10671836-10673065	endosperm WT	endosperm mutant	3.85937	10.1421	1.39393	2.4016	5e-05	0.000404377	yes	Zm00001d048957	#N/A	#N/A
gene:Zm00001d006555	chr2:210897099-210897660	endosperm WT	endosperm mutant	158.236	415.82	1.39388	5.22236	5e-05	0.000404377	yes	Zm00001d006555	AT3G59540.1	Ribosomal L38e protein family; FUNCTIONS IN: structural constituent of ribosome; INVOLVED IN: translation, ribosome biogenesis; LOCATED IN: ribosome, cytosolic large ribosomal subunit; EXPRESSED IN: 22 plant structures; EXPRESSED DURING: 13 growth stages; CONTAINS InterPro DOMAIN/s: Ribosomal protein L38e (InterPro:IPR002675); BEST Arabidopsis thaliana protein match is: Ribosomal L38e protein fam…
gene:Zm00001d052488	chr4:191183826-191190388	endosperm WT	endosperm mutant	1.13948	2.99409	1.39375	4.2371	5e-05	0.000404377	yes	Zm00001d052488	AT1G03250.2	unknown protein; FUNCTIONS IN: molecular_function unknown; INVOLVED IN: biological_process unknown; LOCATED IN: cellular_component unknown; EXPRESSED IN: 24 plant structures; EXPRESSED DURING: 15 growth stages.
gene:Zm00001d029104	chr1:58176944-58182237	endosperm WT	endosperm mutant	4.73935	12.4518	1.3936	5.22616	5e-05	0.000404377	yes	Zm00001d029104	AT4G02400.1	U3 ribonucleoprotein (Utp) family protein; FUNCTIONS IN: molecular_function unknown; INVOLVED IN: rRNA processing; LOCATED IN: small-subunit processome; EXPRESSED IN: 23 plant structures; EXPRESSED DURING: 13 growth stages; CONTAINS InterPro DOMAIN/s: Small-subunit processome, Utp14 (InterPro:IPR006709); BEST Arabidopsis thaliana protein match is: U3 ribonucleoprotein (Utp) family protein (TAIR:A…
gene:Zm00001d032760	chr1:237513200-237514750	endosperm WT	endosperm mutant	286.8	752.971	1.39255	5.63204	5e-05	0.000404377	yes	Zm00001d032760	AT1G57860.1	Translation protein SH3-like family protein; FUNCTIONS IN: structural constituent of ribosome; INVOLVED IN: translation; LOCATED IN: ribosome, cytosolic large ribosomal subunit; EXPRESSED IN: juvenile leaf; CONTAINS InterPro DOMAIN/s: Translation protein SH3-like (InterPro:IPR008991), Ribosomal protein L21e (InterPro:IPR001147), Ribosomal protein L21e, conserved site (InterPro:IPR018259); BEST Ar…
gene:Zm00001d042144	chr3:153387706-153388655	endosperm WT	endosperm mutant	1.67636	4.40078	1.39243	1.58601	0.0144	0.0483305	yes	Zm00001d042144	AT4G31560.1	high chlorophyll fluorescence 153 (HCF153)
gene:Zm00001d021946	chr7:166769646-166771323	endosperm WT	endosperm mutant	7.47266	19.5783	1.38956	3.98068	5e-05	0.000404377	yes	Zm00001d021946	AT5G48150.1	phytochrome a signal transduction 1 (PAT1); CONTAINS InterPro DOMAIN/s: Transcription factor GRAS (InterPro:IPR005202); BEST Arabidopsis thaliana protein match is: SCARECROW-like 21 (TAIR:AT2G04890.1)
gene:Zm00001d051672	chr4:166285926-166296530	endosperm WT	endosperm mutant	28.7434	75.2948	1.38932	4.83684	5e-05	0.000404377	yes	Zm00001d051672	AT5G56170.1	LORELEI-LIKE-GPI-ANCHORED PROTEIN 1 (LLG1); BEST Arabidopsis thaliana protein match is: lorelei (TAIR:AT4G26466.1)
gene:Zm00001d002372	chr2:11320825-11324747	endosperm WT	endosperm mutant	0.871007	2.28077	1.38877	2.96752	5e-05	0.000404377	yes	Zm00001d002372	AT3G13060.2	evolutionarily conserved C-terminal region 5 (ECT5); CONTAINS InterPro DOMAIN/s: YTH domain (InterPro:IPR007275); BEST Arabidopsis thaliana protein match is: evolutionarily conserved C-terminal region 2 (TAIR:AT3G13460.4)
gene:Zm00001d006871	chr2:218309397-218312057	endosperm WT	endosperm mutant	28.497	74.5082	1.38659	5.11694	5e-05	0.000404377	yes	Zm00001d006871	AT1G72370.1	40s ribosomal protein SA (P40); FUNCTIONS IN: structural constituent of ribosome; INVOLVED IN: response to salt stress, mature ribosome assembly, translation, response to osmotic stress; LOCATED IN: in 8 components; EXPRESSED IN: 25 plant structures; EXPRESSED DURING: 14 growth stages; CONTAINS InterPro DOMAIN/s: Ribosomal protein S2 (InterPro:IPR001865), Ribosomal protein S2, conserved site (Int…
gene:Zm00001d043515	chr3:202396754-202399107	endosperm WT	endosperm mutant	3.8263	9.99458	1.3852	3.71826	5e-05	0.000404377	yes	Zm00001d043515	AT3G16500.1	phytochrome-associated protein 1 (PAP1); FUNCTIONS IN: sequence-specific DNA binding transcription factor activity; INVOLVED IN: response to auxin stimulus; LOCATED IN: nucleus; EXPRESSED IN: 22 plant structures; EXPRESSED DURING: 13 growth stages; CONTAINS InterPro DOMAIN/s: Aux/IAA-ARF-dimerisation (InterPro:IPR011525), AUX/IAA protein (InterPro:IPR003311); BEST Arabidopsis thaliana protein mat…
gene:Zm00001d039874	chr3:17365717-17369090	endosperm WT	endosperm mutant	15.1052	39.4465	1.38485	4.83384	5e-05	0.000404377	yes	Zm00001d039874	AT5G59460.1	scarecrow-like transcription factor 11 (SCL11); CONTAINS InterPro DOMAIN/s: M-phase phosphoprotein 6 (InterPro:IPR019324)
gene:Zm00001d019451	chr7:34375454-34379586	endosperm WT	endosperm mutant	1.32914	3.46962	1.38429	2.58908	5e-05	0.000404377	yes	Zm00001d019451	AT4G16180.2	unknown protein; FUNCTIONS IN: molecular_function unknown; INVOLVED IN: biological_process unknown; LOCATED IN: plasma membrane; BEST Arabidopsis thaliana protein match is: unknown protein (TAIR:AT3G28720.1)
gene:Zm00001d003683	chr2:54203762-54206818	endosperm WT	endosperm mutant	33.4382	87.1624	1.38221	5.59232	5e-05	0.000404377	yes	Zm00001d003683	AT1G43170.1	ribosomal protein 1 (RP1); FUNCTIONS IN: structural constituent of ribosome; INVOLVED IN: translation, embryo development ending in seed dormancy; LOCATED IN: in 8 components; EXPRESSED IN: 26 plant structures; EXPRESSED DURING: 13 growth stages; CONTAINS InterPro DOMAIN/s: Ribosomal protein L3 (InterPro:IPR000597), Ribosomal protein L3, conserved site (InterPro:IPR019926), Translation elongation…
gene:Zm00001d046444	chr9:90216732-90219166	endosperm WT	endosperm mutant	3.61088	9.403	1.38077	3.70793	5e-05	0.000404377	yes	Zm00001d046444	AT2G26640.1	3-ketoacyl-CoA synthase 11 (KCS11); FUNCTIONS IN: transferase activity, transferring acyl groups other than amino-acyl groups, catalytic activity; INVOLVED IN: response to cold, response to light stimulus, response to osmotic stress; LOCATED IN: membrane; EXPRESSED IN: 25 plant structures; EXPRESSED DURING: 13 growth stages; CONTAINS InterPro DOMAIN/s: Thiolase-like (InterPro:IPR016039), Very-lon…
gene:Zm00001d041900	chr3:142564622-142576438	endosperm WT	endosperm mutant	7.20287	18.7288	1.37862	5.24067	5e-05	0.000404377	yes	Zm00001d041900	AT1G63810.1	CONTAINS InterPro DOMAIN/s: Nrap protein (InterPro:IPR005554)
gene:Zm00001d002064	chr2:5191812-5195757	endosperm WT	endosperm mutant	4.65802	12.0967	1.37682	3.43629	5e-05	0.000404377	yes	Zm00001d002064	AT5G67230.1	IRREGULAR XYLEM 14-LIKE (IRX14-L); CONTAINS InterPro DOMAIN/s: Glycosyl transferase, family 43 (InterPro:IPR005027); BEST Arabidopsis thaliana protein match is: Nucleotide-diphospho-sugar transferases superfamily protein (TAIR:AT4G36890.1)
gene:Zm00001d015918	chr5:131295191-131295575	endosperm WT	endosperm mutant	9.14745	23.7258	1.37501	1.89755	0.00285	0.0132086	yes	Zm00001d015918	#N/A	#N/A
gene:Zm00001d015586	chr5:99711883-99713731	endosperm WT	endosperm mutant	11.0323	28.5952	1.37404	4.78623	5e-05	0.000404377	yes	Zm00001d015586	AT4G37090.1	unknown protein; FUNCTIONS IN: molecular_function unknown; INVOLVED IN: biological_process unknown; LOCATED IN: cellular_component unknown; EXPRESSED IN: 23 plant structures; EXPRESSED DURING: 13 growth stages
gene:Zm00001d022244	chr7:173497177-173503154	endosperm WT	endosperm mutant	14.2753	36.9813	1.37328	4.73399	5e-05	0.000404377	yes	Zm00001d022244	AT3G01740.1	Mitochondrial ribosomal protein L37; CONTAINS InterPro DOMAIN/s: Ribosomal protein L37, mitochondrial (InterPro:IPR013870); BEST Arabidopsis thaliana protein match is: Mitochondrial ribosomal protein L37 (TAIR:AT5G14290.1)
gene:Zm00001d011139	chr8:140120554-140123091	endosperm WT	endosperm mutant	76.4391	197.992	1.37306	5.48976	5e-05	0.000404377	yes	Zm00001d011139	AT5G03740.1	histone deacetylase 2C (HD2C); FUNCTIONS IN: histone deacetylase activity, transcription repressor activity, zinc ion binding, nucleic acid binding; INVOLVED IN: response to water deprivation, response to salt stress, response to abscisic acid stimulus; LOCATED IN: nucleolus; EXPRESSED IN: 26 plant structures; EXPRESSED DURING: 15 growth stages; CONTAINS InterPro DOMAIN/s: Zinc finger, C2H2-like …
gene:Zm00001d049790	chr4:44843620-44845888	endosperm WT	endosperm mutant	377.999	978.789	1.37262	5.4772	5e-05	0.000404377	yes	Zm00001d049790	AT4G18100.1	Ribosomal protein L32e; FUNCTIONS IN: structural constituent of ribosome; INVOLVED IN: translation, ribosome biogenesis; LOCATED IN: cytosolic ribosome, ribosome, cytosolic large ribosomal subunit, nucleolus; EXPRESSED IN: callus, pollen tube, leaf; CONTAINS InterPro DOMAIN/s: Ribosomal protein L32e (InterPro:IPR001515), Ribosomal protein L32e, conserved site (InterPro:IPR018263); BEST Arabidopsi…
gene:Zm00001d021122	chr7:143280819-143283847	endosperm WT	endosperm mutant	1.87084	4.84322	1.37228	2.04194	0.00045	0.00278481	yes	Zm00001d021122	AT5G47870.1	FUNCTIONS IN: molecular_function unknown; INVOLVED IN: biological_process unknown; LOCATED IN: chloroplast; EXPRESSED IN: 22 plant structures; EXPRESSED DURING: 13 growth stages; BEST Arabidopsis thaliana protein match is: cobalt ion binding (TAIR:AT1G71310.1)
gene:Zm00001d018665	chr7:2114938-2117113	endosperm WT	endosperm mutant	3.04601	7.87528	1.37041	3.2504	5e-05	0.000404377	yes	Zm00001d018665	AT3G02130.1	receptor-like protein kinase 2 (RPK2); FUNCTIONS IN: protein serine/threonine kinase activity, kinase activity, ATP binding; INVOLVED IN: lignin metabolic process, protein amino acid phosphorylation, transmembrane receptor protein tyrosine kinase signaling pathway, pollen maturation, anther dehiscence; LOCATED IN: plasma membrane; EXPRESSED IN: 28 plant structures; EXPRESSED DURING: 13 growth sta…
gene:Zm00001d006100	chr2:198157321-198159769	endosperm WT	endosperm mutant	98.9023	255.609	1.36986	5.52255	5e-05	0.000404377	yes	Zm00001d006100	AT3G62870.1	Ribosomal protein L7Ae/L30e/S12e/Gadd45 family protein; FUNCTIONS IN: structural constituent of ribosome; INVOLVED IN: translation; LOCATED IN: cytosolic ribosome, cytosolic large ribosomal subunit, plasma membrane, membrane; EXPRESSED IN: 25 plant structures; EXPRESSED DURING: 13 growth stages; CONTAINS InterPro DOMAIN/s: Ribosomal protein L7A/L8 (InterPro:IPR001921), Ribosomal protein L7Ae/L8/N…
gene:Zm00001d006094	chr2:197965589-197973716	endosperm WT	endosperm mutant	1.07093	2.76751	1.36973	2.11595	0.00035	0.00224917	yes	Zm00001d006094	AT1G24260.2	SEPALLATA3 (SEP3); FUNCTIONS IN: protein binding, DNA binding, sequence-specific DNA binding transcription factor activity; INVOLVED IN: in 6 processes; LOCATED IN: nucleus; EXPRESSED IN: 16 plant structures; EXPRESSED DURING: 7 growth stages; CONTAINS InterPro DOMAIN/s: Transcription factor, MADS-box (InterPro:IPR002100), Transcription factor, K-box (InterPro:IPR002487); BEST Arabidopsis thalian…
gene:Zm00001d022236	chr7:173376166-173378936	endosperm WT	endosperm mutant	9.46642	24.4188	1.3671	4.3046	5e-05	0.000404377	yes	Zm00001d022236	AT4G27490.1	3'-5'-exoribonuclease family protein; FUNCTIONS IN: 3'-5'-exoribonuclease activity, RNA binding; INVOLVED IN: RNA processing; LOCATED IN: cellular_component unknown; CONTAINS InterPro DOMAIN/s: Exoribonuclease, phosphorolytic domain 2 (InterPro:IPR015847), Exoribonuclease, phosphorolytic domain 1 (InterPro:IPR001247), Ribosomal protein S5 domain 2-type fold (InterPro:IPR020568); BEST Arabidopsis …
gene:Zm00001d014082	chr5:31741153-31742727	endosperm WT	endosperm mutant	88.1263	227.206	1.36636	5.35519	5e-05	0.000404377	yes	Zm00001d014082	AT1G57860.1	Translation protein SH3-like family protein; FUNCTIONS IN: structural constituent of ribosome; INVOLVED IN: translation; LOCATED IN: ribosome, cytosolic large ribosomal subunit; EXPRESSED IN: juvenile leaf; CONTAINS InterPro DOMAIN/s: Translation protein SH3-like (InterPro:IPR008991), Ribosomal protein L21e (InterPro:IPR001147), Ribosomal protein L21e, conserved site (InterPro:IPR018259); BEST Ar…
gene:Zm00001d009690	chr8:76114986-76123745	endosperm WT	endosperm mutant	11.708	30.1837	1.36627	5.40636	5e-05	0.000404377	yes	Zm00001d009690	AT1G10490.1	CONTAINS InterPro DOMAIN/s: Domain of unknown function DUF1726 (InterPro:IPR013562), Domain of unknown function DUF699, exodeoxyribonuclease V alpha chain (InterPro:IPR007807); BEST Arabidopsis thaliana protein match is: Domain of unknown function (DUF1726) ;Putative ATPase (DUF699) (TAIR:AT3G57940.1)
gene:Zm00001d032686	chr1:234430392-234435468	endosperm WT	endosperm mutant	16.2854	41.9798	1.36612	4.44499	5e-05	0.000404377	yes	Zm00001d032686	AT2G28315.1	Nucleotide/sugar transporter family protein; CONTAINS InterPro DOMAIN/s: Protein of unknown function DUF250 (InterPro:IPR004853); BEST Arabidopsis thaliana protein match is: nodulin MtN21 /EamA-like transporter family protein (TAIR:AT1G06890.2)
gene:Zm00001d033035	chr1:248107528-248108464	endosperm WT	endosperm mutant	5.8259	15.0126	1.36562	2.33479	0.0002	0.00138916	yes	Zm00001d033035	AT3G13980.1	unknown protein; BEST Arabidopsis thaliana protein match is: unknown protein (TAIR:AT1G54200.1)
gene:Zm00001d028630	chr1:41454239-41456420	endosperm WT	endosperm mutant	63.8699	164.515	1.36501	4.98868	5e-05	0.000404377	yes	Zm00001d028630	AT3G12580.1	heat shock protein 70 (HSP70); FUNCTIONS IN: ATP binding; INVOLVED IN: in 9 processes; LOCATED IN: cytosol, mitochondrion, cell wall, plasma membrane; EXPRESSED IN: 23 plant structures; EXPRESSED DURING: 11 growth stages; CONTAINS InterPro DOMAIN/s: Heat shock protein 70, conserved site (InterPro:IPR018181), Heat shock protein Hsp70 (InterPro:IPR001023), Heat shock protein 70 (InterPro:IPR013126)…
gene:Zm00001d044287	chr3:224227925-224230670	endosperm WT	endosperm mutant	185.95	478.333	1.3631	5.26316	5e-05	0.000404377	yes	Zm00001d044287	AT3G16780.1	Ribosomal protein L19e family protein; FUNCTIONS IN: structural constituent of ribosome; INVOLVED IN: translation, ribosome biogenesis; LOCATED IN: ribosome, cytosolic large ribosomal subunit, plasma membrane; EXPRESSED IN: 23 plant structures; EXPRESSED DURING: 13 growth stages; CONTAINS InterPro DOMAIN/s: Ribosomal protein L19/L19e (InterPro:IPR000196), Ribosomal protein L19/L19e, domain 3 (Int…
gene:Zm00001d034059	chr1:282747830-282749777	endosperm WT	endosperm mutant	257.439	661.193	1.36084	4.7557	5e-05	0.000404377	yes	Zm00001d034059	AT5G48760.1	Ribosomal protein L13 family protein; FUNCTIONS IN: structural constituent of ribosome; INVOLVED IN: translation; LOCATED IN: cytosolic ribosome, cytosolic large ribosomal subunit, large ribosomal subunit; EXPRESSED IN: 22 plant structures; EXPRESSED DURING: 13 growth stages; CONTAINS InterPro DOMAIN/s: Ribosomal protein L13 (InterPro:IPR005822), Ribosomal protein L13, eukaryotic/archaeal (InterP…
gene:Zm00001d009652	chr8:74457984-74460428	endosperm WT	endosperm mutant	60.9004	156.355	1.3603	5.22443	5e-05	0.000404377	yes	Zm00001d009652	AT3G44590.2	60S acidic ribosomal protein family; FUNCTIONS IN: structural constituent of ribosome; INVOLVED IN: translational elongation; LOCATED IN: cytosol, cytosolic ribosome, ribosome, nucleus; EXPRESSED IN: 25 plant structures; EXPRESSED DURING: 15 growth stages; CONTAINS InterPro DOMAIN/s: Ribosomal protein 60S (InterPro:IPR001813); BEST Arabidopsis thaliana protein match is: 60S acidic ribosomal prote…
gene:Zm00001d052210	chr4:183366617-183368190	endosperm WT	endosperm mutant	1.69355	4.34643	1.35978	1.77557	0.0052	0.021326	yes	Zm00001d052210	AT1G22400.1	UGT85A1; FUNCTIONS IN: in 6 functions; INVOLVED IN: metabolic process; LOCATED IN: cellular_component unknown; EXPRESSED IN: 22 plant structures; EXPRESSED DURING: 10 growth stages; CONTAINS InterPro DOMAIN/s: UDP-glucuronosyl/UDP-glucosyltransferase (InterPro:IPR002213); BEST Arabidopsis thaliana protein match is: UDP-glucosyl transferase 85A3 (TAIR:AT1G22380.1)
gene:Zm00001d011741	chr8:160442323-160444345	endosperm WT	endosperm mutant	259.549	665.747	1.35897	4.84596	5e-05	0.000404377	yes	Zm00001d011741	AT5G28060.1	Ribosomal protein S24e family protein; FUNCTIONS IN: structural constituent of ribosome, nucleotide binding; INVOLVED IN: translation, ribosome biogenesis; LOCATED IN: cytosolic small ribosomal subunit, cytosolic ribosome, ribosome, cell wall, membrane; EXPRESSED IN: 23 plant structures; EXPRESSED DURING: 14 growth stages; CONTAINS InterPro DOMAIN/s: Ribosomal protein S24e (InterPro:IPR001976), N…
gene:Zm00001d027879	chr1:16414022-16415818	endosperm WT	endosperm mutant	1.06049	2.71666	1.3571	1.57284	0.0063	0.0248744	yes	Zm00001d027879	AT2G26340.2	unknown protein.
gene:Zm00001d018098	chr5:214145695-214154284	endosperm WT	endosperm mutant	5.42774	13.8898	1.3556	4.82394	5e-05	0.000404377	yes	Zm00001d018098	AT5G09420.1	translocon at the outer membrane of chloroplasts 64-V (TOC64-V); FUNCTIONS IN: amidase activity, binding, carbon-nitrogen ligase activity, with glutamine as amido-N-donor; INVOLVED IN: protein targeting to mitochondrion; LOCATED IN: mitochondrion; EXPRESSED IN: 25 plant structures; EXPRESSED DURING: 13 growth stages; CONTAINS InterPro DOMAIN/s: Tetratricopeptide-like helical (InterPro:IPR011990),…
gene:Zm00001d053728	chr4:239931354-239934020	endosperm WT	endosperm mutant	13.2049	33.7892	1.35549	5.26143	5e-05	0.000404377	yes	Zm00001d053728	#N/A	#N/A
gene:Zm00001d019343	chr7:28785036-28786860	endosperm WT	endosperm mutant	2.87871	7.35845	1.35398	2.61711	0.00015	0.00107864	yes	Zm00001d019343	AT1G72030.1	Acyl-CoA N-acyltransferases (NAT) superfamily protein; FUNCTIONS IN: N-acetyltransferase activity; INVOLVED IN: metabolic process; EXPRESSED IN: 22 plant structures; EXPRESSED DURING: 13 growth stages; CONTAINS InterPro DOMAIN/s: GCN5-related N-acetyltransferase, C-terminal (InterPro:IPR022610), GCN5-related N-acetyltransferase (InterPro:IPR000182), Acyl-CoA N-acyltransferase (InterPro:IPR016181)
gene:Zm00001d006497	chr2:209870355-209873965	endosperm WT	endosperm mutant	10.5929	27.0459	1.3523	5.29416	5e-05	0.000404377	yes	Zm00001d006497	AT5G54910.1	DEA(D/H)-box RNA helicase family protein; FUNCTIONS IN: helicase activity, nucleic acid binding, ATP binding, ATP-dependent helicase activity; INVOLVED IN: biological_process unknown; LOCATED IN: nucleolus; EXPRESSED IN: 21 plant structures; EXPRESSED DURING: 13 growth stages; CONTAINS InterPro DOMAIN/s: RNA helicase, DEAD-box type, Q motif (InterPro:IPR014014), DNA/RNA helicase, DEAD/DEAH box ty…
gene:Zm00001d048006	chr9:147801692-147802711	endosperm WT	endosperm mutant	1.66794	4.25709	1.3518	2.31234	0.00045	0.00278481	yes	Zm00001d048006	AT2G22860.1	phytosulfokine 2 precursor (PSK2); FUNCTIONS IN: growth factor activity; INVOLVED IN: cell proliferation, cell differentiation, organ morphogenesis; LOCATED IN: extracellular matrix; EXPRESSED IN: 21 plant structures; EXPRESSED DURING: 11 growth stages; CONTAINS InterPro DOMAIN/s: Phytosulfokine (InterPro:IPR009438); BEST Arabidopsis thaliana protein match is: phytosulfokine 6 precursor (TAIR:AT4…
gene:Zm00001d006594	chr2:211783762-211788064	endosperm WT	endosperm mutant	11.36	28.9868	1.35143	4.23374	5e-05	0.000404377	yes	Zm00001d006594	AT4G27380.1	unknown protein
gene:Zm00001d012423	chr8:174293031-174293445	endosperm WT	endosperm mutant	21.8206	55.5703	1.34862	3.66944	5e-05	0.000404377	yes	Zm00001d012423	AT3G45980.1	HTB9; FUNCTIONS IN: DNA binding; INVOLVED IN: nucleosome assembly; LOCATED IN: nucleolus; EXPRESSED IN: 23 plant structures; EXPRESSED DURING: 13 growth stages; CONTAINS InterPro DOMAIN/s: Histone H2B (InterPro:IPR000558), Histone-fold (InterPro:IPR009072), Histone core (InterPro:IPR007125); BEST Arabidopsis thaliana protein match is: Histone superfamily protein (TAIR:AT1G07790.1)
gene:Zm00001d009811	chr8:82521545-82526249	endosperm WT	endosperm mutant	4.28577	10.9069	1.34761	4.81266	5e-05	0.000404377	yes	Zm00001d009811	AT2G30500.1	Kinase interacting (KIP1-like) family protein; CONTAINS InterPro DOMAIN/s: KIP1-like (InterPro:IPR011684); BEST Arabidopsis thaliana protein match is: Kinase interacting (KIP1-like) family protein (TAIR:AT5G58320.2)
gene:Zm00001d018571	chr5:223499068-223500207	endosperm WT	endosperm mutant	2.92416	7.43826	1.34694	2.63951	5e-05	0.000404377	yes	Zm00001d018571	AT4G35900.1	FD; CONTAINS InterPro DOMAIN/s: Basic-leucine zipper (bZIP) transcription factor (InterPro:IPR004827), bZIP transcription factor, bZIP-1 (InterPro:IPR011616); BEST Arabidopsis thaliana protein match is: basic region/leucine zipper motif 27 (TAIR:AT2G17770.2)
gene:Zm00001d030691	chr1:153357399-153359291	endosperm WT	endosperm mutant	176.643	449.182	1.34647	5.45029	5e-05	0.000404377	yes	Zm00001d030691	AT4G36130.1	Ribosomal protein L2 family; FUNCTIONS IN: structural constituent of ribosome; INVOLVED IN: translation; LOCATED IN: cytosolic ribosome, ribosome, cytosolic large ribosomal subunit, plasma membrane, vacuole; EXPRESSED IN: guard cell, cultured cell; CONTAINS InterPro DOMAIN/s: Nucleic acid-binding, OB-fold (InterPro:IPR012340), Ribosomal protein L2 (InterPro:IPR002171), Translation protein SH3-lik…
gene:Zm00001d024675	chr10:83281589-83288964	endosperm WT	endosperm mutant	33.1055	84.1231	1.34543	5.06133	5e-05	0.000404377	yes	Zm00001d024675	AT5G54580.1	RNA-binding (RRM/RBD/RNP motifs) family protein; FUNCTIONS IN: RNA binding, nucleotide binding, nucleic acid binding; INVOLVED IN: biological_process unknown; EXPRESSED IN: 22 plant structures; EXPRESSED DURING: 13 growth stages; CONTAINS InterPro DOMAIN/s: RNA recognition motif, RNP-1 (InterPro:IPR000504), Nucleotide-binding, alpha-beta plait (InterPro:IPR012677); BEST Arabidopsis thaliana prote…
gene:Zm00001d014988	chr5:71247669-71250750	endosperm WT	endosperm mutant	5.50518	13.9847	1.34499	4.63374	5e-05	0.000404377	yes	Zm00001d014988	AT5G41190.1	CONTAINS InterPro DOMAIN/s: Nin one binding (NOB1) Zn-ribbon like (InterPro:IPR014881), D-site 20S pre-rRNA nuclease (InterPro:IPR017117)
gene:Zm00001d012771	chr8:180533263-180534913	endosperm WT	endosperm mutant	1.93529	4.9088	1.34282	3.48773	5e-05	0.000404377	yes	Zm00001d012771	AT2G19870.1	tRNA/rRNA methyltransferase (SpoU) family protein; FUNCTIONS IN: methyltransferase activity, RNA binding, RNA methyltransferase activity; INVOLVED IN: RNA processing; LOCATED IN: chloroplast; CONTAINS InterPro DOMAIN/s: tRNA/rRNA methyltransferase, SpoU (InterPro:IPR001537), RNA methyltransferase TrmH, group 3 (InterPro:IPR004441), RNA 2-O ribose methyltransferase, substrate binding (InterPro:IPR…
gene:Zm00001d051543	chr4:162016340-162016841	endosperm WT	endosperm mutant	233.746	592.543	1.34198	5.35682	5e-05	0.000404377	yes	Zm00001d051543	AT2G37190.1	Ribosomal protein L11 family protein; FUNCTIONS IN: structural constituent of ribosome, zinc ion binding; INVOLVED IN: response to cold, ribosome biogenesis; LOCATED IN: in 7 components; EXPRESSED IN: 25 plant structures; EXPRESSED DURING: 15 growth stages; CONTAINS InterPro DOMAIN/s: Ribosomal protein L11, C-terminal domain (InterPro:IPR020783), Ribosomal protein L11, N-terminal domain (InterPro…
gene:Zm00001d005863	chr2:191081160-191083458	endosperm WT	endosperm mutant	1.05551	2.67341	1.34074	1.66313	0.0056	0.0226163	yes	Zm00001d005863	#N/A	#N/A
gene:Zm00001d035605	chr6:36427344-36428954	endosperm WT	endosperm mutant	2.75326	6.96126	1.33821	2.57358	0.00015	0.00107864	yes	Zm00001d035605	AT3G46130.1	myb domain protein 48 (MYB48); FUNCTIONS IN: DNA binding, sequence-specific DNA binding transcription factor activity; INVOLVED IN: regulation of transcription, DNA-dependent, response to salicylic acid stimulus, regulation of transcription; LOCATED IN: nucleus; EXPRESSED IN: 10 plant structures; EXPRESSED DURING: 7 growth stages; CONTAINS InterPro DOMAIN/s: SANT, DNA-binding (InterPro:IPR001005)…
gene:Zm00001d041719	chr3:134955963-134966224	endosperm WT	endosperm mutant	12.473	31.5347	1.33813	5.38683	5e-05	0.000404377	yes	Zm00001d041719	AT3G07770.1	HEAT SHOCK PROTEIN 89.1 (Hsp89.1); FUNCTIONS IN: ATP binding; INVOLVED IN: protein folding, response to stress; LOCATED IN: mitochondrion, cell wall; EXPRESSED IN: 24 plant structures; EXPRESSED DURING: 14 growth stages; CONTAINS InterPro DOMAIN/s: Chaperone protein htpG (InterPro:IPR001404), Heat shock protein Hsp90, C-terminal (InterPro:IPR020576), Heat shock protein Hsp90, conserved site (Inte…
gene:Zm00001d042024	chr3:147723705-147727901	endosperm WT	endosperm mutant	1.92023	4.82692	1.32983	3.43254	5e-05	0.000404377	yes	Zm00001d042024	AT1G04945.3	HIT-type Zinc finger family protein; FUNCTIONS IN: molecular_function unknown; INVOLVED IN: biological_process unknown; LOCATED IN: integral to membrane; EXPRESSED IN: 14 plant structures; EXPRESSED DURING: 6 growth stages; CONTAINS InterPro DOMAIN/s: Uncharacterised conserved protein ycf60 (InterPro:IPR019109), Zinc finger, HIT-type (InterPro:IPR007529); BEST Arabidopsis thaliana protein match i…
gene:Zm00001d028921	chr1:51589141-51593606	endosperm WT	endosperm mutant	4.38062	11.0078	1.32931	3.27691	5e-05	0.000404377	yes	Zm00001d028921	AT4G18440.1	L-Aspartase-like family protein; FUNCTIONS IN: N6-(1,2-dicarboxyethyl)AMP AMP-lyase (fumarate-forming) activity, catalytic activity; INVOLVED IN: purine ribonucleotide biosynthetic process, purine base biosynthetic process, IMP biosynthetic process; LOCATED IN: chloroplast, chloroplast stroma; CONTAINS InterPro DOMAIN/s: Adenylosuccinate lyase C-terminal/plant (InterPro:IPR013539), L-Aspartase-li…
gene:Zm00001d043864	chr3:212467686-212472046	endosperm WT	endosperm mutant	3.19095	8.01687	1.32905	1.75615	0.00215	0.0104107	yes	Zm00001d043864	AT3G12700.1	Eukaryotic aspartyl protease family protein; FUNCTIONS IN: aspartic-type endopeptidase activity; INVOLVED IN: proteolysis; LOCATED IN: cellular_component unknown; EXPRESSED IN: 21 plant structures; EXPRESSED DURING: 13 growth stages; CONTAINS InterPro DOMAIN/s: Peptidase aspartic (InterPro:IPR021109), Peptidase aspartic, catalytic (InterPro:IPR009007), Peptidase A1 (InterPro:IPR001461), Peptidase…
gene:Zm00001d008255	chr8:3114455-3117313	endosperm WT	endosperm mutant	3.23273	8.11975	1.32868	2.25157	0.00065	0.00381314	yes	Zm00001d008255	AT1G48910.1	YUC10; FUNCTIONS IN: NADP or NADPH binding, oxidoreductase activity, monooxygenase activity, FAD binding, flavin-containing monooxygenase activity; INVOLVED IN: regulation of anatomical structure morphogenesis; LOCATED IN: cellular_component unknown; EXPRESSED IN: sperm cell; CONTAINS InterPro DOMAIN/s: Pyridine nucleotide-disulphide oxidoreductase, class-II (InterPro:IPR000103), FAD-dependent py…
gene:Zm00001d007567	chr2:235018107-235019675	endosperm WT	endosperm mutant	1.47059	3.68487	1.32521	1.35641	0.00615	0.0243791	yes	Zm00001d007567	AT3G54560.1	histone H2A 11 (HTA11); FUNCTIONS IN: DNA binding; INVOLVED IN: flower development, detection of temperature stimulus, defense response to bacterium; LOCATED IN: nucleus, nucleosome; EXPRESSED IN: 24 plant structures; EXPRESSED DURING: 13 growth stages; CONTAINS InterPro DOMAIN/s: Histone H2A (InterPro:IPR002119), Histone-fold (InterPro:IPR009072), Histone core (InterPro:IPR007125); BEST Arabidop…
gene:Zm00001d052021	chr4:176740634-176748686	endosperm WT	endosperm mutant	1.44462	3.61972	1.32518	3.24466	5e-05	0.000404377	yes	Zm00001d052021	AT2G07690.1	MINICHROMOSOME MAINTENANCE 5 (MCM5); FUNCTIONS IN: DNA-dependent ATPase activity, DNA binding, ATP binding; INVOLVED IN: cell proliferation, DNA-dependent DNA replication initiation, DNA unwinding involved in replication; LOCATED IN: nuclear chromatin, nucleus, cytoplasm; EXPRESSED IN: 20 plant structures; EXPRESSED DURING: 14 growth stages; CONTAINS InterPro DOMAIN/s: Nucleic acid-binding, OB-fo…
gene:Zm00001d043625	chr3:205468691-205471845	endosperm WT	endosperm mutant	75.4384	189.002	1.32503	3.12999	5e-05	0.000404377	yes	Zm00001d043625	AT4G17520.1	Hyaluronan / mRNA binding family; FUNCTIONS IN: RNA binding; INVOLVED IN: biological_process unknown; LOCATED IN: nucleus, peroxisome; EXPRESSED IN: 23 plant structures; EXPRESSED DURING: 14 growth stages; CONTAINS InterPro DOMAIN/s: Stm1, N-terminal (InterPro:IPR019084), Hyaluronan/mRNA-binding protein (InterPro:IPR006861); BEST Arabidopsis thaliana protein match is: Hyaluronan / mRNA binding fa…
gene:Zm00001d045311	chr9:18788725-18792268	endosperm WT	endosperm mutant	0.831838	2.08397	1.32496	1.8208	5e-05	0.000404377	yes	Zm00001d045311	AT1G29120.5	Hydrolase-like protein family; FUNCTIONS IN: molecular_function unknown; INVOLVED IN: biological_process unknown; LOCATED IN: chloroplast; EXPRESSED IN: 22 plant structures; EXPRESSED DURING: 13 growth stages; CONTAINS InterPro DOMAIN/s: Protein of unknown function DUF676, hydrolase-like (InterPro:IPR007751); BEST Arabidopsis thaliana protein match is: alpha/beta-Hydrolases superfamily protein (T…
gene:Zm00001d008091,gene:Zm00001d010894	chr8:132435791-132443091	endosperm WT	endosperm mutant	1.00148	2.5087	1.3248	0.94508	0.0075	0.028617	yes	Zm00001d008091,Zm00001d010894	#N/A	#N/A
gene:Zm00001d032587	chr1:231348415-231372317	endosperm WT	endosperm mutant	7.45238	18.6594	1.32413	3.85887	5e-05	0.000404377	yes	Zm00001d032587	AT1G29940.1	nuclear RNA polymerase A2 (NRPA2); FUNCTIONS IN: DNA-directed RNA polymerase activity, ribonucleoside binding, DNA binding; INVOLVED IN: transcription; LOCATED IN: nucleus; EXPRESSED IN: 22 plant structures; EXPRESSED DURING: 13 growth stages; CONTAINS InterPro DOMAIN/s: DNA-directed RNA polymerase, subunit 2, domain 6 (InterPro:IPR007120), RNA polymerase Rpb2, domain 7 (InterPro:IPR007641), RNA …
gene:Zm00001d049673	chr4:39640648-39641404	endosperm WT	endosperm mutant	11.1689	27.9615	1.32396	3.77795	5e-05	0.000404377	yes	Zm00001d049673	AT2G34357.1	ARM repeat superfamily protein; FUNCTIONS IN: binding; INVOLVED IN: biological_process unknown; LOCATED IN: cellular_component unknown; EXPRESSED IN: 20 plant structures; EXPRESSED DURING: 13 growth stages; CONTAINS InterPro DOMAIN/s: Armadillo-type fold (InterPro:IPR016024), Domain of unknown function, NUC173 (InterPro:IPR012978); BEST Arabidopsis thaliana protein match is: ARM repeat superfamil…
gene:Zm00001d020835	chr7:134261241-134274862	endosperm WT	endosperm mutant	3.61867	9.05457	1.32319	2.76425	5e-05	0.000404377	yes	Zm00001d020835	AT1G69020.1	Prolyl oligopeptidase family protein; FUNCTIONS IN: serine-type peptidase activity, serine-type endopeptidase activity; INVOLVED IN: proteolysis; LOCATED IN: chloroplast; EXPRESSED IN: 23 plant structures; EXPRESSED DURING: 14 growth stages; CONTAINS InterPro DOMAIN/s: Peptidase S9, prolyl oligopeptidase, catalytic domain (InterPro:IPR001375), Peptidase S9A, oligopeptidase, N-terminal beta-propel…
gene:Zm00001d051652	chr4:165776299-165784785	endosperm WT	endosperm mutant	3.58929	8.98021	1.32305	4.36561	5e-05	0.000404377	yes	Zm00001d051652	AT4G26600.1	S-adenosyl-L-methionine-dependent methyltransferases superfamily protein; FUNCTIONS IN: S-adenosylmethionine-dependent methyltransferase activity, methyltransferase activity, RNA binding; INVOLVED IN: rRNA processing; LOCATED IN: nucleolus; EXPRESSED IN: 18 plant structures; EXPRESSED DURING: 9 growth stages; CONTAINS InterPro DOMAIN/s: Bacterial Fmu (Sun)/eukaryotic nucleolar NOL1/Nop2p (InterPr…
gene:Zm00001d026051	chr10:137105333-137107748	endosperm WT	endosperm mutant	2.91258	7.2859	1.32281	3.5041	5e-05	0.000404377	yes	Zm00001d026051	AT1G63850.1	BTB/POZ domain-containing protein; CONTAINS InterPro DOMAIN/s: BTB/POZ-like (InterPro:IPR000210); BEST Arabidopsis thaliana protein match is: BTB/POZ domain-containing protein (TAIR:AT5G60050.1)
gene:Zm00001d044664	chr3:234344943-234345393	endosperm WT	endosperm mutant	125.553	313.888	1.32195	4.65335	5e-05	0.000404377	yes	Zm00001d044664	AT2G09990.1	Ribosomal protein S5 domain 2-like superfamily protein; FUNCTIONS IN: structural constituent of ribosome; INVOLVED IN: translation; LOCATED IN: cytosolic small ribosomal subunit, cytosolic ribosome, cell wall, chloroplast, membrane; EXPRESSED IN: guard cell, callus, leaf; EXPRESSED DURING: seedling growth; CONTAINS InterPro DOMAIN/s: Ribosomal protein S9 (InterPro:IPR000754), Ribosomal protein S5…
gene:Zm00001d037267	chr6:118742533-118745306	endosperm WT	endosperm mutant	18.3489	45.8729	1.32195	4.70801	5e-05	0.000404377	yes	Zm00001d037267	AT5G15750.1	Alpha-L RNA-binding motif/Ribosomal protein S4 family protein; FUNCTIONS IN: RNA binding, rRNA binding; LOCATED IN: cytosolic small ribosomal subunit; EXPRESSED IN: 22 plant structures; EXPRESSED DURING: 13 growth stages; CONTAINS InterPro DOMAIN/s: Ribosomal protein S4 (InterPro:IPR001912), RNA-binding S4 (InterPro:IPR002942)
gene:Zm00001d032163	chr1:215117482-215125708	endosperm WT	endosperm mutant	1.78617	4.46095	1.32048	2.0696	0.00105	0.00571655	yes	Zm00001d032163	AT1G15870.1	Mitochondrial glycoprotein family protein; FUNCTIONS IN: molecular_function unknown; INVOLVED IN: biological_process unknown; LOCATED IN: mitochondrial matrix; EXPRESSED IN: 13 plant structures; EXPRESSED DURING: 7 growth stages; CONTAINS InterPro DOMAIN/s: Mitochondrial glycoprotein (InterPro:IPR003428); BEST Arabidopsis thaliana protein match is: Mitochondrial glycoprotein family protein (TAIR:…
gene:Zm00001d030114	chr1:106840122-106842310	endosperm WT	endosperm mutant	8.4019	20.9699	1.31953	3.94892	5e-05	0.000404377	yes	Zm00001d030114	AT3G13580.3	Ribosomal protein L30/L7 family protein; FUNCTIONS IN: structural constituent of ribosome, transcription regulator activity; INVOLVED IN: translation; LOCATED IN: cytosolic ribosome, cytosolic large ribosomal subunit, large ribosomal subunit, membrane; EXPRESSED IN: 22 plant structures; EXPRESSED DURING: 13 growth stages; CONTAINS InterPro DOMAIN/s: Ribosomal protein L30, N-terminal (InterPro:IPR…
gene:Zm00001d018789	chr7:5224216-5226970	endosperm WT	endosperm mutant	3.43864	8.57688	1.31861	3.60036	5e-05	0.000404377	yes	Zm00001d018789	AT1G30570.1	hercules receptor kinase 2 (HERK2); FUNCTIONS IN: kinase activity; INVOLVED IN: response to brassinosteroid stimulus, unidimensional cell growth; LOCATED IN: plasma membrane; EXPRESSED IN: 20 plant structures; EXPRESSED DURING: 12 growth stages; CONTAINS InterPro DOMAIN/s: Protein kinase, ATP binding site (InterPro:IPR017441), Malectin/receptor-like protein kinase (InterPro:IPR021720), Protein ki…
gene:Zm00001d022415	chr7:177131071-177131503	endosperm WT	endosperm mutant	8.01712	19.9763	1.31713	2.13212	0.00085	0.00476816	yes	Zm00001d022415	#N/A	#N/A
gene:Zm00001d043632	chr3:205644326-205647560	endosperm WT	endosperm mutant	51.0245	127.094	1.31664	3.26041	5e-05	0.000404377	yes	Zm00001d043632	AT4G17520.1	Hyaluronan / mRNA binding family; FUNCTIONS IN: RNA binding; INVOLVED IN: biological_process unknown; LOCATED IN: nucleus, peroxisome; EXPRESSED IN: 23 plant structures; EXPRESSED DURING: 14 growth stages; CONTAINS InterPro DOMAIN/s: Stm1, N-terminal (InterPro:IPR019084), Hyaluronan/mRNA-binding protein (InterPro:IPR006861); BEST Arabidopsis thaliana protein match is: Hyaluronan / mRNA binding fa…
gene:Zm00001d013697	chr5:17805118-17812508	endosperm WT	endosperm mutant	4.03176	10.0407	1.31638	4.28077	5e-05	0.000404377	yes	Zm00001d013697	AT4G05410.1	YAOZHE (YAO); FUNCTIONS IN: nucleotide binding, nucleic acid binding; INVOLVED IN: acceptance of pollen, mitochondrial fission, embryo sac development, embryo development ending in seed dormancy; LOCATED IN: nucleolus, anaphase-promoting complex, small nucleolar ribonucleoprotein complex, CUL4 RING ubiquitin ligase complex; EXPRESSED IN: 22 plant structures; EXPRESSED DURING: 13 growth stages; CO…
gene:Zm00001d029125	chr1:59070430-59071868	endosperm WT	endosperm mutant	1.60213	3.98863	1.3159	1.62133	0.01245	0.043181	yes	Zm00001d029125	AT3G62730.1	unknown protein; FUNCTIONS IN: molecular_function unknown; INVOLVED IN: biological_process unknown; LOCATED IN: endomembrane system; EXPRESSED IN: 13 plant structures; EXPRESSED DURING: LP.04 four leaves visible, 4 anthesis, LP.02 two leaves visible, petal differentiation and expansion stage; BEST Arabidopsis thaliana protein match is: unknown protein (TAIR:AT1G47980.1)
gene:Zm00001d033447	chr1:262991883-262994316	endosperm WT	endosperm mutant	15.6733	39.0101	1.31554	4.44726	5e-05	0.000404377	yes	Zm00001d033447	AT3G22640.1	PAP85; FUNCTIONS IN: nutrient reservoir activity; INVOLVED IN: biological_process unknown; LOCATED IN: plant-type cell wall; EXPRESSED IN: stem, seed; EXPRESSED DURING: seedling growth, seed development stages; CONTAINS InterPro DOMAIN/s: Cupin, RmlC-type (InterPro:IPR011051), Cupin 1 (InterPro:IPR006045), RmlC-like jelly roll fold (InterPro:IPR014710); BEST Arabidopsis thaliana protein match is:…
gene:Zm00001d035087	chr6:4639410-4640898	endosperm WT	endosperm mutant	78.3116	194.797	1.31467	5.07795	5e-05	0.000404377	yes	Zm00001d035087	AT5G24510.1	60S acidic ribosomal protein family; FUNCTIONS IN: structural constituent of ribosome; INVOLVED IN: translational elongation; LOCATED IN: cytosolic ribosome, ribosome; EXPRESSED IN: inflorescence meristem, flower; EXPRESSED DURING: petal differentiation and expansion stage; CONTAINS InterPro DOMAIN/s: Ribosomal protein 60S (InterPro:IPR001813); BEST Arabidopsis thaliana protein match is: 60S acid…
gene:Zm00001d036568	chr6:92896925-92902382	endosperm WT	endosperm mutant	27.8322	69.1983	1.31398	3.88651	5e-05	0.000404377	yes	Zm00001d036568	AT3G52580.1	Ribosomal protein S11 family protein; CONTAINS InterPro DOMAIN/s: Ribosomal protein S11 (InterPro:IPR001971), Ribosomal S11, conserved site (InterPro:IPR018102); BEST Arabidopsis thaliana protein match is: Ribosomal protein S11 family protein (TAIR:AT3G11510.1)
gene:Zm00001d033221	chr1:254991300-254992551	endosperm WT	endosperm mutant	7.20733	17.8992	1.31236	3.58375	5e-05	0.000404377	yes	Zm00001d033221	AT1G71850.1	Ubiquitin carboxyl-terminal hydrolase family protein; CONTAINS InterPro DOMAIN/s: RNA recognition domain, plant (InterPro:IPR021099); BEST Arabidopsis thaliana protein match is: Ubiquitin carboxyl-terminal hydrolase family protein (TAIR:AT4G24320.1)
gene:Zm00001d031041	chr1:174748245-174754584	endosperm WT	endosperm mutant	12.7024	31.5414	1.31215	5.19563	5e-05	0.000404377	yes	Zm00001d031041	AT2G18900.1	Transducin/WD40 repeat-like superfamily protein; CONTAINS InterPro DOMAIN/s: WD40 repeat-like-containing domain (InterPro:IPR011046), WD40 repeat 2 (InterPro:IPR019782), WD40-repeat-containing domain (InterPro:IPR017986), WD40 repeat (InterPro:IPR001680), WD40/YVTN repeat-like-containing domain (InterPro:IPR015943), WD40 repeat, subgroup (InterPro:IPR019781); BEST Arabidopsis thaliana protein mat…
gene:Zm00001d009657	chr8:74879240-74913123	endosperm WT	endosperm mutant	71.0429	176.282	1.31113	5.15129	5e-05	0.000404377	yes	Zm00001d009657	AT3G44590.2	60S acidic ribosomal protein family; FUNCTIONS IN: structural constituent of ribosome; INVOLVED IN: translational elongation; LOCATED IN: cytosol, cytosolic ribosome, ribosome, nucleus; EXPRESSED IN: 25 plant structures; EXPRESSED DURING: 15 growth stages; CONTAINS InterPro DOMAIN/s: Ribosomal protein 60S (InterPro:IPR001813); BEST Arabidopsis thaliana protein match is: 60S acidic ribosomal prote…
gene:Zm00001d000204	B73V4_ctg129:15010-19789	endosperm WT	endosperm mutant	8.76437	21.7391	1.31057	3.66924	5e-05	0.000404377	yes	Zm00001d000204	AT3G15990.1	sulfate transporter 3;4 (SULTR3;4); FUNCTIONS IN: sulfate transmembrane transporter activity; INVOLVED IN: sulfate transport, transport, transmembrane transport; LOCATED IN: integral to membrane, membrane; EXPRESSED IN: 10 plant structures; EXPRESSED DURING: 4 anthesis, C globular stage, petal differentiation and expansion stage, E expanded cotyledon stage, D bilateral stage; CONTAINS InterPro DO…
gene:Zm00001d031560	chr1:194266306-194270465	endosperm WT	endosperm mutant	40.0271	99.22	1.30965	4.43067	5e-05	0.000404377	yes	Zm00001d031560	AT4G18100.1	Ribosomal protein L32e; FUNCTIONS IN: structural constituent of ribosome; INVOLVED IN: translation, ribosome biogenesis; LOCATED IN: cytosolic ribosome, ribosome, cytosolic large ribosomal subunit, nucleolus; EXPRESSED IN: callus, pollen tube, leaf; CONTAINS InterPro DOMAIN/s: Ribosomal protein L32e (InterPro:IPR001515), Ribosomal protein L32e, conserved site (InterPro:IPR018263); BEST Arabidopsi…
gene:Zm00001d027595	chr1:8661845-8665065	endosperm WT	endosperm mutant	28.0128	69.4378	1.30963	4.46288	5e-05	0.000404377	yes	Zm00001d027595	AT3G04400.1	embryo defective 2171 (emb2171); FUNCTIONS IN: structural constituent of ribosome; INVOLVED IN: translation, embryo development ending in seed dormancy; LOCATED IN: ribosome, cytosolic large ribosomal subunit; EXPRESSED IN: 23 plant structures; EXPRESSED DURING: 13 growth stages; CONTAINS InterPro DOMAIN/s: Ribosomal protein L14b/L23e (InterPro:IPR000218), Ribosomal protein L14 conserved site (In…
gene:Zm00001d034279	chr1:288410719-288412651	endosperm WT	endosperm mutant	2.40688	5.96502	1.30937	2.75966	5e-05	0.000404377	yes	Zm00001d034279	AT1G05070.1	Protein of unknown function (DUF1068); CONTAINS InterPro DOMAIN/s: Protein of unknown function DUF1068 (InterPro:IPR010471); BEST Arabidopsis thaliana protein match is: Protein of unknown function (DUF1068) (TAIR:AT2G32580.1)
gene:Zm00001d022246	chr7:173543860-173547881	endosperm WT	endosperm mutant	4.61983	11.4433	1.30859	4.09524	5e-05	0.000404377	yes	Zm00001d022246	AT1G16280.1	RNA helicase 36 (RH36); FUNCTIONS IN: helicase activity, ATP binding, ATP-dependent helicase activity, nucleic acid binding; INVOLVED IN: post-embryonic development, embryo sac development, rRNA processing; LOCATED IN: nucleus; EXPRESSED IN: 30 plant structures; EXPRESSED DURING: 13 growth stages; CONTAINS InterPro DOMAIN/s: RNA helicase, DEAD-box type, Q motif (InterPro:IPR014014), DNA/RNA helic…
gene:Zm00001d005305	chr2:168861127-168876281	endosperm WT	endosperm mutant	5.40423	13.3742	1.30729	2.14325	0.00095	0.00525127	yes	Zm00001d005305	AT5G03760.1	ATCSLA09; CONTAINS InterPro DOMAIN/s: Glycosyl transferase, family 2 (InterPro:IPR001173); BEST Arabidopsis thaliana protein match is: cellulose synthase-like A02 (TAIR:AT5G22740.1)
gene:Zm00001d007902	chr2:242054899-242059438	endosperm WT	endosperm mutant	39.4009	97.3978	1.30566	5.33287	5e-05	0.000404377	yes	Zm00001d007902	AT3G03800.1	syntaxin of plants 131 (SYP131); FUNCTIONS IN: SNAP receptor activity; INVOLVED IN: intracellular protein transport, cellular membrane fusion; LOCATED IN: plasma membrane; EXPRESSED IN: 10 plant structures; EXPRESSED DURING: L mature pollen stage, M germinated pollen stage, 4 anthesis, C globular stage, petal differentiation and expansion stage; CONTAINS InterPro DOMAIN/s: Target SNARE coiled-coi…
gene:Zm00001d015960	chr5:134287991-134290874	endosperm WT	endosperm mutant	0.863538	2.13456	1.30561	1.96092	0.0019	0.00939185	yes	Zm00001d015960	AT4G10950.1	SGNH hydrolase-type esterase superfamily protein; FUNCTIONS IN: hydrolase activity, acting on ester bonds, carboxylesterase activity; INVOLVED IN: lipid metabolic process; LOCATED IN: cellular_component unknown; EXPRESSED IN: 9 plant structures; EXPRESSED DURING: 4 anthesis, petal differentiation and expansion stage, E expanded cotyledon stage; CONTAINS InterPro DOMAIN/s: Lipase, GDSL (InterPro:I…
gene:Zm00001d016577	chr5:167999932-168003553	endosperm WT	endosperm mutant	9.27535	22.9059	1.30425	4.30194	5e-05	0.000404377	yes	Zm00001d016577	AT5G50740.3	Heavy metal transport/detoxification superfamily protein ; FUNCTIONS IN: metal ion binding; INVOLVED IN: metal ion transport; LOCATED IN: cellular_component unknown; EXPRESSED IN: 20 plant structures; EXPRESSED DURING: 13 growth stages; CONTAINS InterPro DOMAIN/s: Heavy metal transport/detoxification protein (InterPro:IPR006121); BEST Arabidopsis thaliana protein match is: farnesylated protein 3 …
gene:Zm00001d014679	chr5:58659913-58661357	endosperm WT	endosperm mutant	130.043	321.033	1.30373	5.27624	5e-05	0.000404377	yes	Zm00001d014679	AT4G25890.1	60S acidic ribosomal protein family; FUNCTIONS IN: structural constituent of ribosome; INVOLVED IN: translational elongation; LOCATED IN: cytosolic ribosome, ribosome, nucleus, plasma membrane; EXPRESSED IN: 23 plant structures; EXPRESSED DURING: 14 growth stages; CONTAINS InterPro DOMAIN/s: Ribosomal protein 60S (InterPro:IPR001813); BEST Arabidopsis thaliana protein match is: 60S acidic ribosom…
gene:Zm00001d031332	chr1:186376330-186380883	endosperm WT	endosperm mutant	58.6065	144.46	1.30154	4.32401	5e-05	0.000404377	yes	Zm00001d031332	AT5G56000.1	HEAT SHOCK PROTEIN 81.4 (Hsp81.4); FUNCTIONS IN: unfolded protein binding, ATP binding; INVOLVED IN: protein folding, response to stress; LOCATED IN: cytosol, apoplast, cell wall, nucleus, plasma membrane; EXPRESSED IN: male gametophyte, cultured cell, pollen tube; EXPRESSED DURING: L mature pollen stage, M germinated pollen stage; CONTAINS InterPro DOMAIN/s: Chaperone protein htpG (InterPro:IPR0…
gene:Zm00001d033181	chr1:253170181-253176488	endosperm WT	endosperm mutant	1.62625	4.00746	1.30114	3.60274	5e-05	0.000404377	yes	Zm00001d033181	AT1G69200.1	fructokinase-like 2 (FLN2); FUNCTIONS IN: kinase activity; INVOLVED IN: acetate fermentation, sucrose biosynthetic process, sucrose catabolic process, using beta-fructofuranosidase; LOCATED IN: chloroplast nucleoid, nucleoid; EXPRESSED IN: 21 plant structures; EXPRESSED DURING: 13 growth stages; CONTAINS InterPro DOMAIN/s: Carbohydrate/purine kinase (InterPro:IPR011611); BEST Arabidopsis thaliana…
gene:Zm00001d021168	chr7:144743119-144744903	endosperm WT	endosperm mutant	6.9656	17.16	1.30073	3.21782	5e-05	0.000404377	yes	Zm00001d021168	AT2G43840.2	UDP-glycosyltransferase 74 F1 (UGT74F1); CONTAINS InterPro DOMAIN/s: UDP-glucuronosyl/UDP-glucosyltransferase (InterPro:IPR002213); BEST Arabidopsis thaliana protein match is: UDP-glucosyltransferase 74F2 (TAIR:AT2G43820.1)
gene:Zm00001d025857	chr10:131577848-131579681	endosperm WT	endosperm mutant	9.44033	23.2457	1.30006	3.58733	5e-05	0.000404377	yes	Zm00001d025857	AT2G20450.1	Ribosomal protein L14; FUNCTIONS IN: structural constituent of ribosome; INVOLVED IN: translation, ribosome biogenesis; LOCATED IN: ribosome, cytosolic large ribosomal subunit, endoplasmic reticulum, vacuole; EXPRESSED IN: 23 plant structures; EXPRESSED DURING: 13 growth stages; CONTAINS InterPro DOMAIN/s: Ribosomal protein L14 (InterPro:IPR002784); BEST Arabidopsis thaliana protein match is: Rib…
gene:Zm00001d009417	chr8:63479439-63482512	endosperm WT	endosperm mutant	196.367	483.42	1.29973	5.10791	5e-05	0.000404377	yes	Zm00001d009417	AT2G19730.1	Ribosomal L28e protein family; FUNCTIONS IN: structural constituent of ribosome; INVOLVED IN: translation, ribosome biogenesis; LOCATED IN: in 6 components; EXPRESSED IN: 23 plant structures; EXPRESSED DURING: 14 growth stages; CONTAINS InterPro DOMAIN/s: Ribosomal protein L28e (InterPro:IPR002672); BEST Arabidopsis thaliana protein match is: Ribosomal L28e protein family (TAIR:AT4G29410.2)
gene:Zm00001d018270	chr5:217655682-217659710	endosperm WT	endosperm mutant	0.976479	2.40375	1.29963	2.26806	0.00035	0.00224917	yes	Zm00001d018270	AT2G24990.1	Serine/threonine-protein kinase Rio1; FUNCTIONS IN: protein serine/threonine kinase activity, catalytic activity, ATP binding; LOCATED IN: cellular_component unknown; CONTAINS InterPro DOMAIN/s: RIO-like kinase (InterPro:IPR018934), Serine/threonine-protein kinase Rio1 (InterPro:IPR017407), RIO kinase (InterPro:IPR000687), RIO kinase, conserved site (InterPro:IPR018935), Protein kinase-like domai…
gene:Zm00001d048836	chr4:6152290-6155488	endosperm WT	endosperm mutant	3.04607	7.4951	1.299	3.01247	5e-05	0.000404377	yes	Zm00001d048836	AT5G44250.1	Protein of unknown function DUF829, transmembrane 53; CONTAINS InterPro DOMAIN/s: Protein of unknown function DUF829, transmembrane 53 (InterPro:IPR008547); BEST Arabidopsis thaliana protein match is: Protein of unknown function DUF829, transmembrane 53 (TAIR:AT2G15695.1)
gene:Zm00001d034319	chr1:289129915-289132811	endosperm WT	endosperm mutant	32.9047	80.9537	1.2988	4.74392	5e-05	0.000404377	yes	Zm00001d034319	AT2G34770.1	fatty acid hydroxylase 1 (FAH1); FUNCTIONS IN: fatty acid alpha-hydroxylase activity, catalytic activity; INVOLVED IN: very long-chain fatty acid metabolic process, negative regulation of programmed cell death; LOCATED IN: endoplasmic reticulum; EXPRESSED IN: 24 plant structures; EXPRESSED DURING: 15 growth stages; CONTAINS InterPro DOMAIN/s: Fatty acid hydroxylase (InterPro:IPR006694); BEST Arab…
gene:Zm00001d018957	chr7:10573778-10577759	endosperm WT	endosperm mutant	168.762	415.064	1.29834	5.22068	5e-05	0.000404377	yes	Zm00001d018957	AT3G09630.1	Ribosomal protein L4/L1 family; FUNCTIONS IN: structural constituent of ribosome; INVOLVED IN: translation; LOCATED IN: in 9 components; EXPRESSED IN: 26 plant structures; EXPRESSED DURING: 14 growth stages; CONTAINS InterPro DOMAIN/s: Ribosomal protein L4/L1e (InterPro:IPR002136), Ribosomal protein L4/L1e, eukaryotic/archaeal, conserved site (InterPro:IPR013000); BEST Arabidopsis thaliana protei…
gene:Zm00001d022058	chr7:169129112-169141957	endosperm WT	endosperm mutant	2.4709	6.07571	1.29801	3.49101	5e-05	0.000404377	yes	Zm00001d022058	AT5G15550.1	Transducin/WD40 repeat-like superfamily protein; FUNCTIONS IN: nucleotide binding; INVOLVED IN: biological_process unknown; LOCATED IN: nucleolus, CUL4 RING ubiquitin ligase complex, heterotrimeric G-protein complex; EXPRESSED IN: 21 plant structures; EXPRESSED DURING: 13 growth stages; CONTAINS InterPro DOMAIN/s: WD40 repeat 2 (InterPro:IPR019782), WD40 repeat, conserved site (InterPro:IPR019775…
gene:Zm00001d024571	chr10:78696501-78699043	endosperm WT	endosperm mutant	157.664	387.474	1.29724	5.25988	5e-05	0.000404377	yes	Zm00001d024571	AT1G26880.1	Ribosomal protein L34e superfamily protein; FUNCTIONS IN: structural constituent of ribosome; INVOLVED IN: translation, ribosome biogenesis; LOCATED IN: ribosome, nucleolus, chloroplast; EXPRESSED IN: 25 plant structures; EXPRESSED DURING: 15 growth stages; CONTAINS InterPro DOMAIN/s: Ribosomal protein L34e, conserved site (InterPro:IPR018065), Ribosomal protein L34e (InterPro:IPR008195); BEST Ar…
gene:Zm00001d034550	chr1:296028285-296030453	endosperm WT	endosperm mutant	23.4607	57.635	1.2967	4.74918	5e-05	0.000404377	yes	Zm00001d034550	AT3G57490.1	Ribosomal protein S5 family protein; FUNCTIONS IN: structural constituent of ribosome; INVOLVED IN: translation; LOCATED IN: cytosolic small ribosomal subunit, ribosome, intracellular, membrane; EXPRESSED IN: 24 plant structures; EXPRESSED DURING: 13 growth stages; CONTAINS InterPro DOMAIN/s: Ribosomal protein S5, eukaryotic/archaeal (InterPro:IPR005711), Ribosomal protein S5, N-terminal (InterPr…
gene:Zm00001d024397	chr10:68920395-68920830	endosperm WT	endosperm mutant	2.19062	5.38152	1.29667	1.7781	0.00445	0.0188084	yes	Zm00001d024397	AT2G20830.2	transferases;folic acid binding; FUNCTIONS IN: folic acid binding, transferase activity; INVOLVED IN: metabolic process; EXPRESSED IN: 24 plant structures; EXPRESSED DURING: 15 growth stages; CONTAINS InterPro DOMAIN/s: Formiminotransferase, N-terminal subdomain (InterPro:IPR012886), Essential protein Yae1, N-terminal (InterPro:IPR019191), Formiminotransferas, N- and C-terminal subdomains (InterP…
gene:Zm00001d008242	chr8:2424563-2438283	endosperm WT	endosperm mutant	8.68896	21.3417	1.29642	2.75474	5e-05	0.000404377	yes	Zm00001d008242	AT3G20000.1	translocase of the outer mitochondrial membrane 40 (TOM40); FUNCTIONS IN: voltage-gated anion channel activity, P-P-bond-hydrolysis-driven protein transmembrane transporter activity; INVOLVED IN: protein targeting to mitochondrion, anion transport; LOCATED IN: mitochondrial outer membrane, mitochondrion, mitochondrial inner membrane, plasma membrane, mitochondrial outer membrane translocase compl…
gene:Zm00001d038857	chr6:165907841-165913299	endosperm WT	endosperm mutant	9.95834	24.4551	1.29616	4.99924	5e-05	0.000404377	yes	Zm00001d038857	AT3G13860.1	heat shock protein 60-3A (HSP60-3A); FUNCTIONS IN: ATP binding; INVOLVED IN: response to cadmium ion; LOCATED IN: mitochondrion, plasma membrane; EXPRESSED IN: 24 plant structures; EXPRESSED DURING: 13 growth stages; CONTAINS InterPro DOMAIN/s: Chaperonin Cpn60/TCP-1 (InterPro:IPR002423), Chaperonin Cpn60, conserved site (InterPro:IPR018370), Chaperonin Cpn60 (InterPro:IPR001844); BEST Arabidopsi…
gene:Zm00001d021652	chr7:159150823-159153011	endosperm WT	endosperm mutant	182.343	447.024	1.2937	5.20243	5e-05	0.000404377	yes	Zm00001d021652	AT3G23390.1	Zinc-binding ribosomal protein family protein; FUNCTIONS IN: structural constituent of ribosome; INVOLVED IN: translation; LOCATED IN: ribosome, cytosolic large ribosomal subunit; EXPRESSED IN: 24 plant structures; EXPRESSED DURING: 15 growth stages; CONTAINS InterPro DOMAIN/s: Ribosomal protein L44e (InterPro:IPR000552), Ribosomal protein, zinc-binding domain (InterPro:IPR011332); BEST Arabidops…
gene:Zm00001d013706	chr5:18187966-18195207	endosperm WT	endosperm mutant	3.38535	8.29816	1.29349	3.17649	5e-05	0.000404377	yes	Zm00001d013706	AT1G47720.1	Organellar Single-stranded (OSB1); FUNCTIONS IN: single-stranded DNA binding; INVOLVED IN: negative regulation of DNA recombination, mitochondrial genome maintenance; LOCATED IN: mitochondrion, apoplast; EXPRESSED IN: 13 plant structures; EXPRESSED DURING: 7 growth stages; CONTAINS InterPro DOMAIN/s: Nucleic acid-binding, OB-fold-like (InterPro:IPR016027), Primosome PriB/single-strand DNA-binding…
gene:Zm00001d022169	chr7:171696581-171711112	endosperm WT	endosperm mutant	9.53907	23.3737	1.29297	4.90276	5e-05	0.000404377	yes	Zm00001d022169	AT1G68990.2	male gametophyte defective 3 (MGP3); FUNCTIONS IN: DNA-directed RNA polymerase activity, DNA binding; INVOLVED IN: pollen tube growth, transcription, ovule development, embryo development ending in seed dormancy; EXPRESSED IN: 18 plant structures; EXPRESSED DURING: 8 growth stages; CONTAINS InterPro DOMAIN/s: DNA-directed RNA polymerase, bacteriophage type (InterPro:IPR002092); BEST Arabidopsis t…
gene:Zm00001d003534	chr2:47125746-47127543	endosperm WT	endosperm mutant	0.969852	2.37551	1.2924	2.39826	5e-05	0.000404377	yes	Zm00001d003534	AT1G09900.1	Pentatricopeptide repeat (PPR-like) superfamily protein; FUNCTIONS IN: molecular_function unknown; INVOLVED IN: biological_process unknown; LOCATED IN: membrane; EXPRESSED IN: 22 plant structures; EXPRESSED DURING: 13 growth stages; CONTAINS InterPro DOMAIN/s: Pentatricopeptide repeat (InterPro:IPR002885); BEST Arabidopsis thaliana protein match is: Pentatricopeptide repeat (PPR-like) superfamily…
gene:Zm00001d035879	chr6:58287124-58287934	endosperm WT	endosperm mutant	8.13582	19.9027	1.2906	3.05318	5e-05	0.000404377	yes	Zm00001d035879	AT1G62730.1	Terpenoid synthases superfamily protein; FUNCTIONS IN: transferase activity; INVOLVED IN: biosynthetic process; EXPRESSED IN: 24 plant structures; EXPRESSED DURING: 14 growth stages; CONTAINS InterPro DOMAIN/s: Terpenoid synthase (InterPro:IPR008949), Squalene/phytoene synthase (InterPro:IPR002060)
gene:Zm00001d001747	chr5:218010108-218011471	endosperm WT	endosperm mutant	4.82403	11.8003	1.29052	3.61623	5e-05	0.000404377	yes	Zm00001d001747	#N/A	#N/A
gene:Zm00001d013219	chr5:6702455-6707820	endosperm WT	endosperm mutant	2.73585	6.68776	1.28953	2.83196	5e-05	0.000404377	yes	Zm00001d013219	AT5G65860.1	ankyrin repeat family protein; FUNCTIONS IN: methyltransferase activity; INVOLVED IN: metabolic process; LOCATED IN: endomembrane system; EXPRESSED IN: 21 plant structures; EXPRESSED DURING: 13 growth stages; CONTAINS InterPro DOMAIN/s: Ankyrin repeat-containing domain (InterPro:IPR020683), Arginine N-methyltransferase 2 (InterPro:IPR017408), Methyltransferase type 11 (InterPro:IPR013216), Ankyri…
gene:Zm00001d022462	chr7:178148394-178150867	endosperm WT	endosperm mutant	105.597	258.128	1.28952	5.22317	5e-05	0.000404377	yes	Zm00001d022462	AT5G27850.1	Ribosomal protein L18e/L15 superfamily protein; FUNCTIONS IN: structural constituent of ribosome; INVOLVED IN: translation; LOCATED IN: cytosolic ribosome, cytosolic large ribosomal subunit, vacuole, large ribosomal subunit, membrane; EXPRESSED IN: 23 plant structures; EXPRESSED DURING: 13 growth stages; CONTAINS InterPro DOMAIN/s: Ribosomal protein L18e (InterPro:IPR000039), Ribosomal protein L1…
gene:Zm00001d004025	chr2:76578812-76580774	endosperm WT	endosperm mutant	6.68728	16.3468	1.28951	4.91616	5e-05	0.000404377	yes	Zm00001d004025	AT3G11450.1	DnaJ domain ;Myb-like DNA-binding domain; FUNCTIONS IN: heat shock protein binding, DNA binding; INVOLVED IN: protein folding; LOCATED IN: cellular_component unknown; EXPRESSED IN: 24 plant structures; EXPRESSED DURING: 13 growth stages; CONTAINS InterPro DOMAIN/s: Molecular chaperone, heat shock protein, Hsp40, DnaJ (InterPro:IPR015609), Heat shock protein DnaJ, N-terminal (InterPro:IPR001623), …
gene:Zm00001d051741	chr4:168606580-168612438	endosperm WT	endosperm mutant	4.33971	10.5983	1.28817	3.42556	5e-05	0.000404377	yes	Zm00001d051741	AT5G16000.1	NSP-interacting kinase 1 (NIK1); FUNCTIONS IN: kinase activity; INVOLVED IN: protein amino acid phosphorylation; LOCATED IN: plasma membrane; EXPRESSED IN: 23 plant structures; EXPRESSED DURING: 13 growth stages; CONTAINS InterPro DOMAIN/s: Protein kinase, ATP binding site (InterPro:IPR017441), Protein kinase, catalytic domain (InterPro:IPR000719), Leucine-rich repeat-containing N-terminal domain…
gene:Zm00001d041495	chr3:124129913-124133015	endosperm WT	endosperm mutant	8.01132	19.5541	1.28736	4.85153	5e-05	0.000404377	yes	Zm00001d041495	#N/A	#N/A
gene:Zm00001d026280	chr10:142742170-142747858	endosperm WT	endosperm mutant	8.12498	19.7864	1.28407	5.07284	5e-05	0.000404377	yes	Zm00001d026280	AT4G19610.1	nucleotide binding;nucleic acid binding;RNA binding; FUNCTIONS IN: RNA binding, nucleotide binding, nucleic acid binding; INVOLVED IN: biological_process unknown; LOCATED IN: nucleolus; EXPRESSED IN: 20 plant structures; EXPRESSED DURING: 13 growth stages; CONTAINS InterPro DOMAIN/s: RNA recognition motif, RNP-1 (InterPro:IPR000504), Nucleotide-binding, alpha-beta plait (InterPro:IPR012677), RNA …
gene:Zm00001d015658	chr5:103850841-103855288	endosperm WT	endosperm mutant	6.08179	14.8057	1.28358	4.32064	5e-05	0.000404377	yes	Zm00001d015658	AT3G30390.1	Transmembrane amino acid transporter family protein; FUNCTIONS IN: amino acid transmembrane transporter activity; INVOLVED IN: amino acid transport; LOCATED IN: plasma membrane, vacuole, membrane; EXPRESSED IN: 25 plant structures; EXPRESSED DURING: 15 growth stages; CONTAINS InterPro DOMAIN/s: Amino acid transporter, transmembrane (InterPro:IPR013057); BEST Arabidopsis thaliana protein match is:…
gene:Zm00001d009707	chr8:77010834-77013364	endosperm WT	endosperm mutant	5.07613	12.3561	1.28342	3.13663	5e-05	0.000404377	yes	Zm00001d009707	AT2G46225.2	ABI-1-like 1 (ABIL1); FUNCTIONS IN: molecular_function unknown; INVOLVED IN: actin nucleation, trichome morphogenesis; LOCATED IN: SCAR complex; EXPRESSED IN: 23 plant structures; EXPRESSED DURING: 13 growth stages; BEST Arabidopsis thaliana protein match is: ABL interactor-like protein 3 (TAIR:AT5G24310.1)
gene:Zm00001d019643	chr7:47837370-47842012	endosperm WT	endosperm mutant	1.99462	4.85427	1.28314	2.32331	5e-05	0.000404377	yes	Zm00001d019643	AT4G21220.1	Trimeric LpxA-like enzymes superfamily protein; FUNCTIONS IN: transferase activity; CONTAINS InterPro DOMAIN/s: Trimeric LpxA-like (InterPro:IPR011004); BEST Arabidopsis thaliana protein match is: Trimeric LpxA-like enzymes superfamily protein (TAIR:AT4G05210.1)
gene:Zm00001d035960	chr6:62647185-62672875	endosperm WT	endosperm mutant	6.63892	16.1361	1.28127	4.87975	5e-05	0.000404377	yes	Zm00001d035960	AT5G45140.1	nuclear RNA polymerase C2 (NRPC2); FUNCTIONS IN: DNA-directed RNA polymerase activity, ribonucleoside binding, DNA binding; INVOLVED IN: transcription; LOCATED IN: cellular_component unknown; EXPRESSED IN: 22 plant structures; EXPRESSED DURING: 13 growth stages; CONTAINS InterPro DOMAIN/s: DNA-directed RNA polymerase, subunit 2, domain 6 (InterPro:IPR007120), RNA polymerase Rpb2, domain 7 (InterP…
gene:Zm00001d009000	chr8:29485964-29488075	endosperm WT	endosperm mutant	140.573	341.645	1.28118	5.13796	5e-05	0.000404377	yes	Zm00001d009000	AT5G59850.1	Ribosomal protein S8 family protein; FUNCTIONS IN: structural constituent of ribosome; INVOLVED IN: translation; LOCATED IN: cytosolic small ribosomal subunit, cell wall, membrane; EXPRESSED IN: 22 plant structures; EXPRESSED DURING: 13 growth stages; CONTAINS InterPro DOMAIN/s: Ribosomal protein S8 (InterPro:IPR000630); BEST Arabidopsis thaliana protein match is: ribosomal protein S15A (TAIR:AT1…
gene:Zm00001d052075	chr4:178746525-178748147	endosperm WT	endosperm mutant	222.479	540.695	1.28114	5.16675	5e-05	0.000404377	yes	Zm00001d052075	AT1G74270.1	Ribosomal protein L35Ae family protein; FUNCTIONS IN: structural constituent of ribosome; INVOLVED IN: translation, ribosome biogenesis; LOCATED IN: ribosome, cytosolic large ribosomal subunit; EXPRESSED IN: 22 plant structures; EXPRESSED DURING: 13 growth stages; CONTAINS InterPro DOMAIN/s: Ribosomal protein L35Ae (InterPro:IPR001780), Ribosomal protein L35Ae, conserved site (InterPro:IPR018266)…
gene:Zm00001d017897	chr5:209719921-209722622	endosperm WT	endosperm mutant	3.91065	9.50387	1.28111	3.85976	5e-05	0.000404377	yes	Zm00001d017897	AT5G47680.1	FUNCTIONS IN: molecular_function unknown; INVOLVED IN: biological_process unknown; LOCATED IN: cellular_component unknown; EXPRESSED IN: 23 plant structures; EXPRESSED DURING: 13 growth stages; CONTAINS InterPro DOMAIN/s: tRNA (guanine-N1-)-methyltransferase (InterPro:IPR016009), tRNA (guanine-N(1)-)-methyltransferase, metazoa (InterPro:IPR016653), tRNA (guanine-N1-)-methyltransferase, eukaryotic…
gene:Zm00001d006454	chr2:208726722-208733569	endosperm WT	endosperm mutant	3.574	8.68544	1.28106	3.60466	5e-05	0.000404377	yes	Zm00001d006454	AT3G05270.1	Plant protein of unknown function (DUF869); CONTAINS InterPro DOMAIN/s: Protein of unknown function DUF869, plant (InterPro:IPR008587); BEST Arabidopsis thaliana protein match is: Plant protein of unknown function (DUF869) (TAIR:AT1G21810.1)
gene:Zm00001d044615	chr3:233458260-233460440	endosperm WT	endosperm mutant	13.7801	33.4878	1.28105	4.17743	5e-05	0.000404377	yes	Zm00001d044615	AT1G25260.1	Ribosomal protein L10 family protein; FUNCTIONS IN: structural constituent of ribosome; INVOLVED IN: translation, ribosome biogenesis; LOCATED IN: cytosolic ribosome, ribosome; EXPRESSED IN: 23 plant structures; EXPRESSED DURING: 13 growth stages; CONTAINS InterPro DOMAIN/s: Ribosomal protein L10 (InterPro:IPR001790); BEST Arabidopsis thaliana protein match is: Ribosomal protein L10 family protei…
gene:Zm00001d038394	chr6:156292424-156294916	endosperm WT	endosperm mutant	1.14712	2.78652	1.28044	2.1114	0.00055	0.00331712	yes	Zm00001d038394	AT3G07070.1	Protein kinase superfamily protein; FUNCTIONS IN: protein serine/threonine kinase activity, protein kinase activity, kinase activity, ATP binding; INVOLVED IN: protein amino acid phosphorylation; LOCATED IN: cellular_component unknown; EXPRESSED IN: male gametophyte, flower, pollen tube; EXPRESSED DURING: L mature pollen stage, M germinated pollen stage, 4 anthesis; CONTAINS InterPro DOMAIN/s: Pr…
gene:Zm00001d036241	chr6:78623618-78626256	endosperm WT	endosperm mutant	11.1177	26.9933	1.27974	3.69174	5e-05	0.000404377	yes	Zm00001d036241	AT5G45910.1	GDSL-like Lipase/Acylhydrolase superfamily protein; FUNCTIONS IN: hydrolase activity, acting on ester bonds, carboxylesterase activity; INVOLVED IN: lipid metabolic process; LOCATED IN: endomembrane system; EXPRESSED IN: 9 plant structures; EXPRESSED DURING: 4 anthesis, C globular stage, D bilateral stage; CONTAINS InterPro DOMAIN/s: Lipase, GDSL (InterPro:IPR001087); BEST Arabidopsis thaliana pr…
gene:Zm00001d046558	chr9:95895574-95899061	endosperm WT	endosperm mutant	11.9588	29.0299	1.27947	4.35596	5e-05	0.000404377	yes	Zm00001d046558	AT2G18950.1	homogentisate phytyltransferase 1 (HPT1); CONTAINS InterPro DOMAIN/s: UbiA prenyltransferase (InterPro:IPR000537); BEST Arabidopsis thaliana protein match is: homogentisate prenyltransferase (TAIR:AT3G11945.1)
gene:Zm00001d008224	chr8:1665295-1669410	endosperm WT	endosperm mutant	11.1801	27.1279	1.27884	5.0044	5e-05	0.000404377	yes	Zm00001d008224	AT1G80270.1	PENTATRICOPEPTIDE REPEAT 596 (PPR596); FUNCTIONS IN: DNA binding; INVOLVED IN: biological_process unknown; LOCATED IN: chloroplast envelope; EXPRESSED IN: 23 plant structures; EXPRESSED DURING: 13 growth stages; CONTAINS InterPro DOMAIN/s: Pentatricopeptide repeat (InterPro:IPR002885); BEST Arabidopsis thaliana protein match is: Tetratricopeptide repeat (TPR)-like superfamily protein (TAIR:AT1G15…
gene:Zm00001d045028	chr9:10620253-10622266	endosperm WT	endosperm mutant	71.9495	174.419	1.2775	4.97847	5e-05	0.000404377	yes	Zm00001d045028	AT1G50920.1	Nucleolar GTP-binding protein; FUNCTIONS IN: GTP binding, nucleotide binding; LOCATED IN: membrane; EXPRESSED IN: 22 plant structures; EXPRESSED DURING: 13 growth stages; CONTAINS InterPro DOMAIN/s: GTP1/OBG (InterPro:IPR006073), Nucleolar GTP-binding 1 (InterPro:IPR010674), NOG, C-terminal (InterPro:IPR012973); BEST Arabidopsis thaliana protein match is: Nucleolar GTP-binding protein (TAIR:AT1G1…
gene:Zm00001d028902	chr1:50201482-50230198	endosperm WT	endosperm mutant	0.972151	2.35284	1.27515	2.84141	5e-05	0.000404377	yes	Zm00001d028902	AT5G58040.1	homolog of yeast FIP1 [V] (FIP1[V]); FUNCTIONS IN: protein binding, RNA binding; INVOLVED IN: biological_process unknown; LOCATED IN: cellular_component unknown; EXPRESSED IN: 24 plant structures; EXPRESSED DURING: 15 growth stages; CONTAINS InterPro DOMAIN/s: Fip1 (InterPro:IPR007854); BEST Arabidopsis thaliana protein match is: fip1 motif-containing protein (TAIR:AT3G66652.2)
gene:Zm00001d028238	chr1:27581991-27600885	endosperm WT	endosperm mutant	6.70317	16.2156	1.27447	4.62484	5e-05	0.000404377	yes	Zm00001d028238	AT1G72440.1	embryo sac development arrest 25 (EDA25); INVOLVED IN: polar nucleus fusion, embryo sac development; LOCATED IN: nucleolus; EXPRESSED IN: 25 plant structures; EXPRESSED DURING: 13 growth stages; CONTAINS InterPro DOMAIN/s: CCAAT-binding factor (InterPro:IPR005612)
gene:Zm00001d033346	chr1:259822652-259823963	endosperm WT	endosperm mutant	3.42603	8.28684	1.27428	2.95515	5e-05	0.000404377	yes	Zm00001d033346	AT5G44370.1	phosphate transporter 4;6 (PHT4;6); CONTAINS InterPro DOMAIN/s: Major facilitator superfamily (InterPro:IPR020846), Major facilitator superfamily MFS-1 (InterPro:IPR011701), Major facilitator superfamily, general substrate transporter (InterPro:IPR016196); BEST Arabidopsis thaliana protein match is: Major facilitator superfamily protein (TAIR:AT4G00370.1)
gene:Zm00001d048787	chr4:5542751-5544025	endosperm WT	endosperm mutant	344.497	833.193	1.27416	4.60439	5e-05	0.000404377	yes	Zm00001d048787	AT4G33865.1	Ribosomal protein S14p/S29e family protein; FUNCTIONS IN: structural constituent of ribosome; INVOLVED IN: translation; LOCATED IN: cytosolic small ribosomal subunit, ribosome; EXPRESSED IN: 24 plant structures; EXPRESSED DURING: 14 growth stages; CONTAINS InterPro DOMAIN/s: Ribosomal protein S14 (InterPro:IPR001209); BEST Arabidopsis thaliana protein match is: Ribosomal protein S14p/S29e family …
gene:Zm00001d023277	chr10:2014034-2017856	endosperm WT	endosperm mutant	7.32507	17.7118	1.2738	3.76835	5e-05	0.000404377	yes	Zm00001d023277	AT1G33110.1	MATE efflux family protein; FUNCTIONS IN: antiporter activity, drug transmembrane transporter activity, transporter activity; INVOLVED IN: drug transmembrane transport, transmembrane transport; LOCATED IN: membrane; EXPRESSED IN: 22 plant structures; EXPRESSED DURING: 13 growth stages; CONTAINS InterPro DOMAIN/s: Multi antimicrobial extrusion protein MatE (InterPro:IPR002528); BEST Arabidopsis th…
gene:Zm00001d022072	chr7:169436692-169442713	endosperm WT	endosperm mutant	0.835015	2.0168	1.2722	2.89228	5e-05	0.000404377	yes	Zm00001d022072	AT1G74160.1	unknown protein; BEST Arabidopsis thaliana protein match is: unknown protein (TAIR:AT1G18620.1)
gene:Zm00001d018489	chr5:221702962-221713343	endosperm WT	endosperm mutant	4.99889	12.0654	1.27119	2.83878	5e-05	0.000404377	yes	Zm00001d018489	AT1G08125.2	S-adenosyl-L-methionine-dependent methyltransferases superfamily protein; FUNCTIONS IN: molecular_function unknown; INVOLVED IN: biological_process unknown; CONTAINS InterPro DOMAIN/s: Methyltransferase-16, putative (InterPro:IPR019410); BEST Arabidopsis thaliana protein match is: S-adenosyl-L-methionine-dependent methyltransferases superfamily protein (TAIR:AT1G73320.1).
gene:Zm00001d038964	chr6:167834180-167838452	endosperm WT	endosperm mutant	2.86146	6.89587	1.26898	3.6029	5e-05	0.000404377	yes	Zm00001d038964	AT3G50910.1	unknown protein; BEST Arabidopsis thaliana protein match is: unknown protein (TAIR:AT5G66480.1)
gene:Zm00001d017185	chr5:188266573-188270874	endosperm WT	endosperm mutant	7.79658	18.7851	1.26868	4.80162	5e-05	0.000404377	yes	Zm00001d017185	AT1G19520.1	NUCLEAR FUSION DEFECTIVE 5 (NFD5); EXPRESSED IN: 21 plant structures; EXPRESSED DURING: 13 growth stages; CONTAINS InterPro DOMAIN/s: Pentatricopeptide repeat (InterPro:IPR002885); BEST Arabidopsis thaliana protein match is: Tetratricopeptide repeat (TPR)-like superfamily protein (TAIR:AT1G01970.1)
gene:Zm00001d013568	chr5:14451039-14451980	endosperm WT	endosperm mutant	1288.99	3105.01	1.26836	4.87776	5e-05	0.000404377	yes	Zm00001d013568	AT2G21660.1	cold, circadian rhythm, and rna binding 2 (CCR2); FUNCTIONS IN: double-stranded DNA binding, RNA binding, single-stranded DNA binding; INVOLVED IN: in 12 processes; LOCATED IN: nucleus, chloroplast, peroxisome, cytoplasm; EXPRESSED IN: 27 plant structures; EXPRESSED DURING: 15 growth stages; CONTAINS InterPro DOMAIN/s: RNA recognition motif, glycine rich protein (InterPro:IPR015465), RNA recognit…
gene:Zm00001d039000	chr6:168516158-168518324	endosperm WT	endosperm mutant	39.2207	94.4777	1.26836	4.85906	5e-05	0.000404377	yes	Zm00001d039000	AT2G20560.1	DNAJ heat shock family protein; FUNCTIONS IN: unfolded protein binding, heat shock protein binding; INVOLVED IN: protein folding; LOCATED IN: cellular_component unknown; EXPRESSED IN: 10 plant structures; EXPRESSED DURING: M germinated pollen stage, 4 anthesis, C globular stage, petal differentiation and expansion stage; CONTAINS InterPro DOMAIN/s: Molecular chaperone, heat shock protein, Hsp40, …
gene:Zm00001d041456	chr3:121302652-121303933	endosperm WT	endosperm mutant	26.2346	63.1899	1.26822	4.94009	5e-05	0.000404377	yes	Zm00001d041456	AT1G29150.1	non-ATPase subunit 9 (ATS9); INVOLVED IN: response to cadmium ion, protein catabolic process, ubiquitin-dependent protein catabolic process; LOCATED IN: proteasome complex, nucleus, proteasome regulatory particle, lid subcomplex; EXPRESSED IN: 25 plant structures; EXPRESSED DURING: 14 growth stages; CONTAINS InterPro DOMAIN/s: Winged helix-turn-helix transcription repressor DNA-binding (InterPro:…
gene:Zm00001d041607	chr3:129572367-129574614	endosperm WT	endosperm mutant	3.3408	8.04157	1.26728	3.28241	5e-05	0.000404377	yes	Zm00001d041607	AT1G56420.1	unknown protein; BEST Arabidopsis thaliana protein match is: unknown protein (TAIR:AT1G12530.1)
gene:Zm00001d036702	chr6:98134323-98134569	endosperm WT	endosperm mutant	18.6126	44.7837	1.26669	1.93081	0.0022	0.0106107	yes	Zm00001d036702	AT2G15910.1	CSL zinc finger domain-containing protein; CONTAINS InterPro DOMAIN/s: Zinc finger, DPH-type (InterPro:IPR007872); BEST Arabidopsis thaliana protein match is: unknown protein (TAIR:AT3G44150.1)
gene:Zm00001d022760,gene:Zm00001d029563	chr1:76518612-76526416	endosperm WT	endosperm mutant	2.24934	5.41001	1.26613	1.99909	0.0019	0.00939185	yes	Zm00001d022760,Zm00001d029563	#N/A	#N/A
gene:Zm00001d002052	chr2:5018196-5021343	endosperm WT	endosperm mutant	9.44206	22.7045	1.2658	3.01396	5e-05	0.000404377	yes	Zm00001d002052	AT3G16150.1	N-terminal nucleophile aminohydrolases (Ntn hydrolases) superfamily protein; CONTAINS InterPro DOMAIN/s: Peptidase T2, asparaginase 2 (InterPro:IPR000246); BEST Arabidopsis thaliana protein match is: N-terminal nucleophile aminohydrolases (Ntn hydrolases) superfamily protein (TAIR:AT5G08100.1)
gene:Zm00001d032748	chr1:237169275-237182149	endosperm WT	endosperm mutant	15.4012	37.0224	1.26536	4.31486	5e-05	0.000404377	yes	Zm00001d032748	AT3G18610.1	nucleolin like 2 (NUC-L2); FUNCTIONS IN: nucleotide binding, nucleic acid binding; EXPRESSED IN: egg cell, cultured cell; CONTAINS InterPro DOMAIN/s: RNA recognition motif, RNP-1 (InterPro:IPR000504), Nucleotide-binding, alpha-beta plait (InterPro:IPR012677); BEST Arabidopsis thaliana protein match is: nucleolin like 1 (TAIR:AT1G48920.1)
gene:Zm00001d018867	chr7:7839801-7844665	endosperm WT	endosperm mutant	12.1635	29.2331	1.26505	4.78991	5e-05	0.000404377	yes	Zm00001d018867	AT3G03800.1	syntaxin of plants 131 (SYP131); FUNCTIONS IN: SNAP receptor activity; INVOLVED IN: intracellular protein transport, cellular membrane fusion; LOCATED IN: plasma membrane; EXPRESSED IN: 10 plant structures; EXPRESSED DURING: L mature pollen stage, M germinated pollen stage, 4 anthesis, C globular stage, petal differentiation and expansion stage; CONTAINS InterPro DOMAIN/s: Target SNARE coiled-coi…
gene:Zm00001d003807	chr2:60097892-60108261	endosperm WT	endosperm mutant	13.3873	32.1474	1.26384	4.12801	5e-05	0.000404377	yes	Zm00001d003807	AT3G19430.1	late embryogenesis abundant protein-related / LEA protein-related; CONTAINS InterPro DOMAIN/s: Root cap (InterPro:IPR009646); BEST Arabidopsis thaliana protein match is: Late embryogenesis abundant (LEA) protein-related (TAIR:AT5G60520.1)
gene:Zm00001d012791	chr8:181042884-181044792	endosperm WT	endosperm mutant	3.20317	7.68778	1.26307	2.20625	0.0004	0.00251456	yes	Zm00001d012791	AT5G25610.1	RESPONSIVE TO DESSICATION 22 (RD22); FUNCTIONS IN: nutrient reservoir activity; INVOLVED IN: response to desiccation, response to salt stress, response to abscisic acid stimulus; LOCATED IN: endomembrane system; EXPRESSED IN: 21 plant structures; EXPRESSED DURING: 13 growth stages; CONTAINS InterPro DOMAIN/s: BURP (InterPro:IPR004873); BEST Arabidopsis thaliana protein match is: unknown seed prot…
gene:Zm00001d052628	chr4:195247666-195249106	endosperm WT	endosperm mutant	3.77349	9.05335	1.26255	2.19065	0.0003	0.00197334	yes	Zm00001d052628	AT2G22900.1	Galactosyl transferase GMA12/MNN10 family protein; FUNCTIONS IN: transferase activity, transferring hexosyl groups, transferase activity, transferring glycosyl groups, transferase activity; INVOLVED IN: biological_process unknown; LOCATED IN: Golgi apparatus; EXPRESSED IN: 24 plant structures; EXPRESSED DURING: 15 growth stages; CONTAINS InterPro DOMAIN/s: Galactosyl transferase (InterPro:IPR0086…
gene:Zm00001d037917	chr6:141963392-141966135	endosperm WT	endosperm mutant	11.022	26.4312	1.26186	3.22845	5e-05	0.000404377	yes	Zm00001d037917	AT1G02870.1	FUNCTIONS IN: molecular_function unknown; INVOLVED IN: biological_process unknown; EXPRESSED IN: 23 plant structures; EXPRESSED DURING: 13 growth stages; CONTAINS InterPro DOMAIN/s: Ribosome biogenesis protein Nop16 (InterPro:IPR019002)
gene:Zm00001d020256	chr7:102404059-102407655	endosperm WT	endosperm mutant	1.24124	2.97371	1.26048	2.78432	5e-05	0.000404377	yes	Zm00001d020256	AT4G10620.1	P-loop containing nucleoside triphosphate hydrolases superfamily protein; INVOLVED IN: biological_process unknown; LOCATED IN: chloroplast; EXPRESSED IN: 23 plant structures; EXPRESSED DURING: 13 growth stages; BEST Arabidopsis thaliana protein match is: P-loop containing nucleoside triphosphate hydrolases superfamily protein (TAIR:AT3G57180.1)
gene:Zm00001d043907	chr3:213515726-213524591	endosperm WT	endosperm mutant	5.3711	12.8602	1.25963	3.84811	5e-05	0.000404377	yes	Zm00001d043907	AT5G53770.1	Nucleotidyltransferase family protein; FUNCTIONS IN: nucleic acid binding, nucleotidyltransferase activity; INVOLVED IN: biological_process unknown; LOCATED IN: cellular_component unknown; EXPRESSED IN: 6 plant structures; EXPRESSED DURING: 4 anthesis, F mature embryo stage, petal differentiation and expansion stage, E expanded cotyledon stage, D bilateral stage; CONTAINS InterPro DOMAIN/s: Nucle…
gene:Zm00001d019865	chr7:71121963-71124116	endosperm WT	endosperm mutant	7.79274	18.6514	1.25908	3.83131	5e-05	0.000404377	yes	Zm00001d019865	AT2G27470.1	nuclear factor Y, subunit B11 (NF-YB11); FUNCTIONS IN: sequence-specific DNA binding transcription factor activity; INVOLVED IN: regulation of transcription; LOCATED IN: intracellular; EXPRESSED IN: 21 plant structures; EXPRESSED DURING: 13 growth stages; CONTAINS InterPro DOMAIN/s: Transcription factor CBF/NF-Y/archaeal histone (InterPro:IPR003958), Histone-fold (InterPro:IPR009072); BEST Arabid…
gene:Zm00001d013778	chr5:19923772-19940225	endosperm WT	endosperm mutant	5.99915	14.3535	1.25857	2.95458	5e-05	0.000404377	yes	Zm00001d013778	AT3G11710.1	lysyl-tRNA synthetase 1 (ATKRS-1); FUNCTIONS IN: ATP binding, lysine-tRNA ligase activity; INVOLVED IN: lysyl-tRNA aminoacylation, translation, tRNA aminoacylation for protein translation; LOCATED IN: cytoplasm; EXPRESSED IN: 24 plant structures; EXPRESSED DURING: 14 growth stages; CONTAINS InterPro DOMAIN/s: Aminoacyl-tRNA synthetase, class II (D/K/N) (InterPro:IPR004364), Nucleic acid-binding, …
gene:Zm00001d052690	chr4:197459943-197461683	endosperm WT	endosperm mutant	3.37041	8.05978	1.25782	2.46609	5e-05	0.000404377	yes	Zm00001d052690	AT3G50170.1	Plant protein of unknown function (DUF247); CONTAINS InterPro DOMAIN/s: Protein of unknown function DUF247, plant (InterPro:IPR004158); BEST Arabidopsis thaliana protein match is: Plant protein of unknown function (DUF247) (TAIR:AT3G50120.1)
gene:Zm00001d052472	chr4:190781501-190787238	endosperm WT	endosperm mutant	3.61369	8.63967	1.25751	3.80945	5e-05	0.000404377	yes	Zm00001d052472	AT1G74040.1	2-isopropylmalate synthase 1 (IMS1); FUNCTIONS IN: 2-isopropylmalate synthase activity; INVOLVED IN: leucine biosynthetic process; LOCATED IN: chloroplast, chloroplast envelope; EXPRESSED IN: 23 plant structures; EXPRESSED DURING: 13 growth stages; CONTAINS InterPro DOMAIN/s: Aldolase-type TIM barrel (InterPro:IPR013785), Alpha-isopropylmalate/homocitrate synthase, conserved site (InterPro:IPR002…
gene:Zm00001d037104	chr6:112382298-112385515	endosperm WT	endosperm mutant	4.2579	10.1732	1.25656	3.13222	5e-05	0.000404377	yes	Zm00001d037104	AT4G21090.2	MITOCHONDRIAL FERREDOXIN 2 (MFDX2); FUNCTIONS IN: electron carrier activity, iron-sulfur cluster binding, 2 iron, 2 sulfur cluster binding; LOCATED IN: mitochondrion; EXPRESSED IN: 22 plant structures; EXPRESSED DURING: 13 growth stages; CONTAINS InterPro DOMAIN/s: Ferredoxin (InterPro:IPR001041), Adrenodoxin (InterPro:IPR001055), Beta-grasp fold, ferredoxin-type (InterPro:IPR012675), Adrenodoxin…
gene:Zm00001d007287	chr2:226853185-226855885	endosperm WT	endosperm mutant	15.8155	37.7851	1.25648	3.60832	5e-05	0.000404377	yes	Zm00001d007287	AT2G34480.1	Ribosomal protein L18ae/LX family protein; FUNCTIONS IN: structural constituent of ribosome; INVOLVED IN: translation, ribosome biogenesis; LOCATED IN: cytosolic ribosome, ribosome, cytosolic large ribosomal subunit, plasma membrane; EXPRESSED IN: 23 plant structures; EXPRESSED DURING: 13 growth stages; CONTAINS InterPro DOMAIN/s: Ribosomal protein L18ae/LX (InterPro:IPR021138), Ribosomal protein…
gene:Zm00001d013111	chr5:4796151-4799203	endosperm WT	endosperm mutant	20.9071	49.9404	1.25622	4.68149	5e-05	0.000404377	yes	Zm00001d013111	AT5G22060.1	DNAJ homologue 2 (J2); FUNCTIONS IN: unfolded protein binding, heat shock protein binding, ATP binding; INVOLVED IN: protein folding, response to salt stress; LOCATED IN: plasma membrane; EXPRESSED IN: 24 plant structures; EXPRESSED DURING: 15 growth stages; CONTAINS InterPro DOMAIN/s: Molecular chaperone, heat shock protein, Hsp40, DnaJ (InterPro:IPR015609), HSP40/DnaJ peptide-binding (InterPro:…
gene:Zm00001d032718	chr1:235937794-235940425	endosperm WT	endosperm mutant	8.82021	21.0491	1.25487	4.38661	5e-05	0.000404377	yes	Zm00001d032718	AT4G02890.3	UBQ14; INVOLVED IN: protein modification process, ubiquitin-dependent protein catabolic process; LOCATED IN: vacuole; EXPRESSED IN: 24 plant structures; EXPRESSED DURING: 15 growth stages; CONTAINS InterPro DOMAIN/s: Ubiquitin subgroup (InterPro:IPR019956), Ubiquitin conserved site (InterPro:IPR019954), Ubiquitin (InterPro:IPR000626), Ubiquitin supergroup (InterPro:IPR019955); BEST Arabidopsis th…
gene:Zm00001d005303	chr2:168784694-168788171	endosperm WT	endosperm mutant	7.33901	17.5099	1.25451	4.29885	5e-05	0.000404377	yes	Zm00001d005303	AT2G40650.1	PRP38 family protein; CONTAINS InterPro DOMAIN/s: PRP38 (InterPro:IPR005037); BEST Arabidopsis thaliana protein match is: SART-1 family (TAIR:AT5G16780.1)
gene:Zm00001d041968	chr3:146006300-146008010	endosperm WT	endosperm mutant	4.70958	11.2334	1.25413	3.57867	5e-05	0.000404377	yes	Zm00001d041968	AT3G48250.1	Pentatricopeptide repeat (PPR) superfamily protein; INVOLVED IN: biological_process unknown; LOCATED IN: chloroplast; EXPRESSED IN: 21 plant structures; EXPRESSED DURING: 12 growth stages; CONTAINS InterPro DOMAIN/s: Pentatricopeptide repeat (InterPro:IPR002885); BEST Arabidopsis thaliana protein match is: Pentatricopeptide repeat (PPR) superfamily protein (TAIR:AT3G02490.1)
gene:Zm00001d020552	chr7:122015311-122017367	endosperm WT	endosperm mutant	2.30897	5.50736	1.25411	1.77403	0.004	0.0172927	yes	Zm00001d020552	AT2G23810.1	tetraspanin8 (TET8); FUNCTIONS IN: molecular_function unknown; INVOLVED IN: aging; LOCATED IN: plasma membrane, membrane; EXPRESSED IN: 25 plant structures; EXPRESSED DURING: 14 growth stages; CONTAINS InterPro DOMAIN/s: Tetraspanin (InterPro:IPR018499), Tetraspanin, conserved site (InterPro:IPR018503), Tetraspanin, subgroup (InterPro:IPR000301); BEST Arabidopsis thaliana protein match is: tetras…
gene:Zm00001d017887	chr5:209631840-209639778	endosperm WT	endosperm mutant	4.52366	10.7844	1.25338	4.55123	5e-05	0.000404377	yes	Zm00001d017887	AT4G26600.1	S-adenosyl-L-methionine-dependent methyltransferases superfamily protein; FUNCTIONS IN: S-adenosylmethionine-dependent methyltransferase activity, methyltransferase activity, RNA binding; INVOLVED IN: rRNA processing; LOCATED IN: nucleolus; EXPRESSED IN: 18 plant structures; EXPRESSED DURING: 9 growth stages; CONTAINS InterPro DOMAIN/s: Bacterial Fmu (Sun)/eukaryotic nucleolar NOL1/Nop2p (InterPr…
gene:Zm00001d031128	chr1:178799383-178803593	endosperm WT	endosperm mutant	26.2972	62.6907	1.25334	4.92513	5e-05	0.000404377	yes	Zm00001d031128	AT5G17920.1	ATMS1; FUNCTIONS IN: 5-methyltetrahydropteroyltriglutamate-homocysteine S-methyltransferase activity, copper ion binding, methionine synthase activity; INVOLVED IN: response to cadmium ion, response to zinc ion, response to salt stress, methionine biosynthetic process; LOCATED IN: in 7 components; EXPRESSED IN: 12 plant structures; EXPRESSED DURING: seedling growth, seed development stages; CONTA…
gene:Zm00001d009131	chr8:38677820-38685127	endosperm WT	endosperm mutant	2.07854	4.95	1.25186	2.74293	5e-05	0.000404377	yes	Zm00001d009131	AT4G01960.1	unknown protein; BEST Arabidopsis thaliana protein match is: unknown protein (TAIR:AT1G02380.1)
gene:Zm00001d039613	chr3:9084077-9086850	endosperm WT	endosperm mutant	44.3562	105.591	1.25128	5.05127	5e-05	0.000404377	yes	Zm00001d039613	AT2G25670.1	BEST Arabidopsis thaliana protein match is: copper ion binding (TAIR:AT4G32610.1)
gene:Zm00001d041727	chr3:135395624-135397140	endosperm WT	endosperm mutant	86.024	204.673	1.25051	4.94953	5e-05	0.000404377	yes	Zm00001d041727	AT4G33865.1	Ribosomal protein S14p/S29e family protein; FUNCTIONS IN: structural constituent of ribosome; INVOLVED IN: translation; LOCATED IN: cytosolic small ribosomal subunit, ribosome; EXPRESSED IN: 24 plant structures; EXPRESSED DURING: 14 growth stages; CONTAINS InterPro DOMAIN/s: Ribosomal protein S14 (InterPro:IPR001209); BEST Arabidopsis thaliana protein match is: Ribosomal protein S14p/S29e family …
gene:Zm00001d006838	chr2:217672225-217674611	endosperm WT	endosperm mutant	3.86366	9.1768	1.24802	1.81238	0.00155	0.00791282	yes	Zm00001d006838	AT2G31610.1	Ribosomal protein S3 family protein; FUNCTIONS IN: structural constituent of ribosome; INVOLVED IN: response to salt stress, translation, response to abiotic stimulus; LOCATED IN: in 6 components; EXPRESSED IN: root, cultured cell, leaf; CONTAINS InterPro DOMAIN/s: K Homology, prokaryotic type (InterPro:IPR009019), K Homology, type 2 (InterPro:IPR004044), K Homology (InterPro:IPR004087), Ribosoma…
gene:Zm00001d038937	chr6:167324065-167326614	endosperm WT	endosperm mutant	3.80669	9.04062	1.24788	3.60734	5e-05	0.000404377	yes	Zm00001d038937	AT1G71150.1	unknown protein; BEST Arabidopsis thaliana protein match is: unknown protein (TAIR:AT1G22970.1)
gene:Zm00001d002190	chr2:7649643-7654759	endosperm WT	endosperm mutant	12.2361	29.0533	1.24756	5.02104	5e-05	0.000404377	yes	Zm00001d002190	AT1G13160.1	ARM repeat superfamily protein; FUNCTIONS IN: binding; INVOLVED IN: biological_process unknown; LOCATED IN: cellular_component unknown; EXPRESSED IN: 20 plant structures; EXPRESSED DURING: 13 growth stages; CONTAINS InterPro DOMAIN/s: Domain of unknown function, nucleolar NUC130/133, N-terminal (InterPro:IPR012977), Armadillo-type fold (InterPro:IPR016024), SDA1 (InterPro:IPR007949); BEST Arabido…
gene:Zm00001d035208	chr6:9905773-9910868	endosperm WT	endosperm mutant	7.18344	17.0562	1.24755	4.24453	5e-05	0.000404377	yes	Zm00001d035208	AT1G30440.1	Phototropic-responsive NPH3 family protein; FUNCTIONS IN: signal transducer activity; INVOLVED IN: response to light stimulus; LOCATED IN: plasma membrane; EXPRESSED IN: 22 plant structures; EXPRESSED DURING: 13 growth stages; CONTAINS InterPro DOMAIN/s: NPH3 (InterPro:IPR004249), BTB/POZ (InterPro:IPR013069), BTB/POZ fold (InterPro:IPR011333), BTB/POZ-like (InterPro:IPR000210); BEST Arabidopsis …
gene:Zm00001d023955	chr10:31669357-31673544	endosperm WT	endosperm mutant	0.86709	2.05789	1.24691	1.34739	0.00545	0.0221456	yes	Zm00001d023955	AT2G42830.2	SHATTERPROOF 2 (SHP2); FUNCTIONS IN: protein binding, sequence-specific DNA binding transcription factor activity; INVOLVED IN: regulation of transcription, DNA-dependent, ovule development, carpel development; LOCATED IN: nucleus; EXPRESSED IN: 11 plant structures; EXPRESSED DURING: 7 growth stages; CONTAINS InterPro DOMAIN/s: Transcription factor, MADS-box (InterPro:IPR002100), Transcription fa…
gene:Zm00001d010016	chr8:95242384-95245137	endosperm WT	endosperm mutant	104.657	248.337	1.24663	5.06634	5e-05	0.000404377	yes	Zm00001d010016	AT5G45775.2	Ribosomal L5P family protein; FUNCTIONS IN: structural constituent of ribosome; INVOLVED IN: translation; LOCATED IN: cytosolic large ribosomal subunit, vacuole; EXPRESSED IN: male gametophyte, leaf; CONTAINS InterPro DOMAIN/s: Ribosomal protein L5 (InterPro:IPR002132), Ribosomal protein L5, conserved site (InterPro:IPR020929), Ribosomal protein L5, N-terminal (InterPro:IPR020927), Ribosomal prot…
gene:Zm00001d018634	chr7:1391300-1395097	endosperm WT	endosperm mutant	9.46774	22.4608	1.24632	4.26934	5e-05	0.000404377	yes	Zm00001d018634	AT5G48240.3	unknown protein; FUNCTIONS IN: molecular_function unknown; INVOLVED IN: biological_process unknown; CONTAINS InterPro DOMAIN/s: Protein of unknown function DUF1665 (InterPro:IPR012459)
gene:Zm00001d009503	chr8:67746875-67752771	endosperm WT	endosperm mutant	5.09939	12.0945	1.24596	3.46288	5e-05	0.000404377	yes	Zm00001d009503	AT4G13400.1	2-oxoglutarate (2OG) and Fe(II)-dependent oxygenase superfamily protein; BEST Arabidopsis thaliana protein match is: 2-oxoglutarate (2OG) and Fe(II)-dependent oxygenase superfamily protein (TAIR:AT3G63290.1)
gene:Zm00001d047838	chr9:142887492-142890734	endosperm WT	endosperm mutant	3.83077	9.08309	1.24555	3.34987	5e-05	0.000404377	yes	Zm00001d047838	AT3G53940.1	Mitochondrial substrate carrier family protein; FUNCTIONS IN: binding, transporter activity; INVOLVED IN: transport, mitochondrial transport, transmembrane transport; LOCATED IN: mitochondrial inner membrane, membrane; EXPRESSED IN: 8 plant structures; EXPRESSED DURING: 4 anthesis, F mature embryo stage, petal differentiation and expansion stage, E expanded cotyledon stage, D bilateral stage; CON…
gene:Zm00001d052003	chr4:176261089-176261890	endosperm WT	endosperm mutant	41.2894	97.8232	1.24441	4.33828	5e-05	0.000404377	yes	Zm00001d052003	AT5G56670.1	Ribosomal protein S30 family protein; FUNCTIONS IN: structural constituent of ribosome; INVOLVED IN: translation; LOCATED IN: cytosolic small ribosomal subunit, ribosome; EXPRESSED IN: 23 plant structures; EXPRESSED DURING: 15 growth stages; CONTAINS InterPro DOMAIN/s: Ribosomal protein S30 (InterPro:IPR006846); BEST Arabidopsis thaliana protein match is: Ribosomal protein S30 family protein (TAI…
gene:Zm00001d021273	chr7:147466699-147467622	endosperm WT	endosperm mutant	6.36891	15.0778	1.24331	1.60176	0.00915	0.0336212	yes	Zm00001d021273	#N/A	#N/A
gene:Zm00001d045448	chr9:22516150-22518341	endosperm WT	endosperm mutant	161.615	382.43	1.24264	5.02995	5e-05	0.000404377	yes	Zm00001d045448	AT3G47370.2	Ribosomal protein S10p/S20e family protein; FUNCTIONS IN: structural constituent of ribosome, RNA binding; INVOLVED IN: translation; LOCATED IN: in 6 components; EXPRESSED IN: 23 plant structures; EXPRESSED DURING: 13 growth stages; CONTAINS InterPro DOMAIN/s: Ribosomal protein S10, conserved site (InterPro:IPR018268), Ribosomal protein S10, eukaryotic/archaeal (InterPro:IPR005729), Ribosomal pro…
gene:Zm00001d034875	chr1:304506319-304508029	endosperm WT	endosperm mutant	11.6495	27.5604	1.24233	3.14662	5e-05	0.000404377	yes	Zm00001d034875	AT3G03530.1	non-specific phospholipase C4 (NPC4); FUNCTIONS IN: hydrolase activity, acting on ester bonds, phospholipase C activity; INVOLVED IN: phospholipid catabolic process; LOCATED IN: plasma membrane; CONTAINS InterPro DOMAIN/s: Phosphoesterase (InterPro:IPR007312); BEST Arabidopsis thaliana protein match is: non-specific phospholipase C5 (TAIR:AT3G03540.1)
gene:Zm00001d044219	chr3:222119674-222122409	endosperm WT	endosperm mutant	7.76195	18.357	1.24184	3.63416	5e-05	0.000404377	yes	Zm00001d044219	AT1G71430.1	unknown protein; FUNCTIONS IN: molecular_function unknown; INVOLVED IN: biological_process unknown; LOCATED IN: cellular_component unknown; EXPRESSED IN: 23 plant structures; EXPRESSED DURING: 13 growth stages
gene:Zm00001d052950	chr4:206094010-206095432	endosperm WT	endosperm mutant	5.96263	14.0745	1.23906	2.02745	0.0013	0.0068364	yes	Zm00001d052950	AT1G08500.1	early nodulin-like protein 18 (ENODL18); FUNCTIONS IN: electron carrier activity, copper ion binding; LOCATED IN: anchored to membrane; EXPRESSED IN: 14 plant structures; EXPRESSED DURING: LP.06 six leaves visible, 4 anthesis, petal differentiation and expansion stage, LP.08 eight leaves visible, E expanded cotyledon stage; CONTAINS InterPro DOMAIN/s: Plastocyanin-like (InterPro:IPR003245), Cupre…
gene:Zm00001d039489	chr3:5709977-5715485	endosperm WT	endosperm mutant	0.95515	2.25356	1.2384	2.57456	5e-05	0.000404377	yes	Zm00001d039489	AT1G19980.1	cytomatrix protein-related
gene:Zm00001d010994	chr8:136140893-136141484	endosperm WT	endosperm mutant	12.2482	28.8741	1.23721	2.44883	5e-05	0.000404377	yes	Zm00001d010994	AT5G13510.1	Ribosomal protein L10 family protein; FUNCTIONS IN: structural constituent of ribosome; INVOLVED IN: translation, ribosome biogenesis; LOCATED IN: cytosolic ribosome, ribosome, chloroplast, chloroplast stroma; EXPRESSED IN: 23 plant structures; EXPRESSED DURING: 14 growth stages; CONTAINS InterPro DOMAIN/s: Ribosomal protein L10 (InterPro:IPR001790); BEST Arabidopsis thaliana protein match is: Ri…
gene:Zm00001d047500	chr9:132754245-132755531	endosperm WT	endosperm mutant	37.2202	87.7038	1.23655	4.51086	5e-05	0.000404377	yes	Zm00001d047500	AT3G05560.1	Ribosomal L22e protein family; FUNCTIONS IN: structural constituent of ribosome; INVOLVED IN: translation; LOCATED IN: cytosolic ribosome, ribosome, cytosolic large ribosomal subunit, nucleolus, plasma membrane; EXPRESSED IN: 22 plant structures; EXPRESSED DURING: 13 growth stages; CONTAINS InterPro DOMAIN/s: Ribosomal protein L22e (InterPro:IPR002671); BEST Arabidopsis thaliana protein match is:…
gene:Zm00001d021336	chr7:149167345-149179144	endosperm WT	endosperm mutant	1.95296	4.6014	1.23641	2.4063	5e-05	0.000404377	yes	Zm00001d021336	AT4G35780.1	ACT-like protein tyrosine kinase family protein; FUNCTIONS IN: protein serine/threonine/tyrosine kinase activity, protein kinase activity; INVOLVED IN: protein amino acid phosphorylation, metabolic process; EXPRESSED IN: 23 plant structures; EXPRESSED DURING: 13 growth stages; CONTAINS InterPro DOMAIN/s: Protein kinase, catalytic domain (InterPro:IPR000719), Amino acid-binding ACT (InterPro:IPR00…
gene:Zm00001d039387	chr3:3142740-3145531	endosperm WT	endosperm mutant	21.1933	49.9237	1.23612	3.44323	5e-05	0.000404377	yes	Zm00001d039387	AT1G17100.1	SOUL heme-binding family protein; FUNCTIONS IN: binding; INVOLVED IN: biological_process unknown; LOCATED IN: plasma membrane, vacuole; EXPRESSED IN: 24 plant structures; EXPRESSED DURING: 14 growth stages; CONTAINS InterPro DOMAIN/s: SOUL haem-binding protein (InterPro:IPR006917); BEST Arabidopsis thaliana protein match is: SOUL heme-binding family protein (TAIR:AT1G78450.1)
gene:Zm00001d020703	chr7:129181702-129184420	endosperm WT	endosperm mutant	1.00592	2.36926	1.23593	1.89506	0.0017	0.00854409	yes	Zm00001d020703	AT5G35370.1	S-locus lectin protein kinase family protein; FUNCTIONS IN: in 6 functions; INVOLVED IN: protein amino acid phosphorylation; LOCATED IN: endomembrane system; EXPRESSED IN: 11 plant structures; EXPRESSED DURING: 6 growth stages; CONTAINS InterPro DOMAIN/s: Curculin-like (mannose-binding) lectin (InterPro:IPR001480), Protein kinase, ATP binding site (InterPro:IPR017441), Serine/threonine-protein ki…
gene:Zm00001d005156	chr2:161487306-161499622	endosperm WT	endosperm mutant	1.99659	4.69945	1.23496	3.7434	5e-05	0.000404377	yes	Zm00001d005156	AT1G55040.1	zinc finger (Ran-binding) family protein; FUNCTIONS IN: binding, zinc ion binding; LOCATED IN: nucleus; EXPRESSED IN: cultured cell, seed; EXPRESSED DURING: E expanded cotyledon stage; CONTAINS InterPro DOMAIN/s: Zinc finger, RanBP2-type (InterPro:IPR001876); BEST Arabidopsis thaliana protein match is: Ran BP2/NZF zinc finger-like superfamily protein (TAIR:AT1G70650.1)
gene:Zm00001d001808	chr2:1268178-1271746	endosperm WT	endosperm mutant	9.20828	21.6731	1.2349	4.47086	5e-05	0.000404377	yes	Zm00001d001808	AT1G31660.1	CONTAINS InterPro DOMAIN/s: Bystin (InterPro:IPR007955)
gene:Zm00001d041568	chr3:127512196-127514125	endosperm WT	endosperm mutant	32.0667	75.4669	1.23477	4.49972	5e-05	0.000404377	yes	Zm00001d041568	AT4G36130.1	Ribosomal protein L2 family; FUNCTIONS IN: structural constituent of ribosome; INVOLVED IN: translation; LOCATED IN: cytosolic ribosome, ribosome, cytosolic large ribosomal subunit, plasma membrane, vacuole; EXPRESSED IN: guard cell, cultured cell; CONTAINS InterPro DOMAIN/s: Nucleic acid-binding, OB-fold (InterPro:IPR012340), Ribosomal protein L2 (InterPro:IPR002171), Translation protein SH3-lik…
gene:Zm00001d040416	chr3:42358258-42375810	endosperm WT	endosperm mutant	3.56659	8.38742	1.23368	2.85713	5e-05	0.000404377	yes	Zm00001d040416	AT5G04130.1	DNA GYRASE B2 (GYRB2); FUNCTIONS IN: DNA topoisomerase activity, DNA topoisomerase (ATP-hydrolyzing) activity, DNA binding, ATP binding; INVOLVED IN: DNA topological change, DNA metabolic process; LOCATED IN: mitochondrion; CONTAINS InterPro DOMAIN/s: DNA topoisomerase, type IIA, conserved site (InterPro:IPR018522), DNA topoisomerase, type IIA, subunit B (InterPro:IPR000565), DNA topoisomerase, t…
gene:Zm00001d019562	chr7:42852759-42855296	endosperm WT	endosperm mutant	55.9855	131.608	1.23312	4.74061	5e-05	0.000404377	yes	Zm00001d019562	AT3G23390.1	Zinc-binding ribosomal protein family protein; FUNCTIONS IN: structural constituent of ribosome; INVOLVED IN: translation; LOCATED IN: ribosome, cytosolic large ribosomal subunit; EXPRESSED IN: 24 plant structures; EXPRESSED DURING: 15 growth stages; CONTAINS InterPro DOMAIN/s: Ribosomal protein L44e (InterPro:IPR000552), Ribosomal protein, zinc-binding domain (InterPro:IPR011332); BEST Arabidops…
gene:Zm00001d054013	chr4:245162165-245166098	endosperm WT	endosperm mutant	13.0896	30.6891	1.2293	4.7148	5e-05	0.000404377	yes	Zm00001d054013	AT1G60620.1	RNA polymerase I subunit 43 (RPAC43); FUNCTIONS IN: DNA-directed RNA polymerase activity, protein dimerization activity, DNA binding; INVOLVED IN: transcription; EXPRESSED IN: 11 plant structures; EXPRESSED DURING: 4 anthesis, C globular stage, petal differentiation and expansion stage, E expanded cotyledon stage, D bilateral stage; CONTAINS InterPro DOMAIN/s: DNA-directed RNA polymerase, insert …
gene:Zm00001d028096	chr1:22880021-22891698	endosperm WT	endosperm mutant	1.90113	4.45633	1.229	3.92028	5e-05	0.000404377	yes	Zm00001d028096	AT4G30150.1	CONTAINS InterPro DOMAIN/s: Nucleolar 27S pre-rRNA processing, Urb2/Npa2 (InterPro:IPR018849)
gene:Zm00001d001899	chr2:2553343-2561845	endosperm WT	endosperm mutant	17.9775	42.1327	1.22875	2.70904	5e-05	0.000404377	yes	Zm00001d001899	AT3G44590.2	60S acidic ribosomal protein family; FUNCTIONS IN: structural constituent of ribosome; INVOLVED IN: translational elongation; LOCATED IN: cytosol, cytosolic ribosome, ribosome, nucleus; EXPRESSED IN: 25 plant structures; EXPRESSED DURING: 15 growth stages; CONTAINS InterPro DOMAIN/s: Ribosomal protein 60S (InterPro:IPR001813); BEST Arabidopsis thaliana protein match is: 60S acidic ribosomal prote…
gene:Zm00001d035666	chr6:40025474-40033684	endosperm WT	endosperm mutant	3.12432	7.31752	1.22781	2.03444	0.0005	0.00304795	yes	Zm00001d035666	AT4G19130.1	Replication factor-A protein 1-related; FUNCTIONS IN: DNA binding, zinc ion binding, nucleic acid binding; INVOLVED IN: DNA replication; LOCATED IN: nucleus; EXPRESSED IN: sperm cell, flower; EXPRESSED DURING: petal differentiation and expansion stage; CONTAINS InterPro DOMAIN/s: Replication factor-a protein 1 Rpa1 (InterPro:IPR004591), Nucleic acid-binding, OB-fold (InterPro:IPR012340), Nucleic …
gene:Zm00001d026254	chr10:142134482-142136691	endosperm WT	endosperm mutant	173.59	406.548	1.22775	4.90901	5e-05	0.000404377	yes	Zm00001d026254	AT3G13580.3	Ribosomal protein L30/L7 family protein; FUNCTIONS IN: structural constituent of ribosome, transcription regulator activity; INVOLVED IN: translation; LOCATED IN: cytosolic ribosome, cytosolic large ribosomal subunit, large ribosomal subunit, membrane; EXPRESSED IN: 22 plant structures; EXPRESSED DURING: 13 growth stages; CONTAINS InterPro DOMAIN/s: Ribosomal protein L30, N-terminal (InterPro:IPR…
gene:Zm00001d036023	chr6:66747950-66752670	endosperm WT	endosperm mutant	0.931267	2.17849	1.22606	2.53106	5e-05	0.000404377	yes	Zm00001d036023	AT2G45510.1	cytochrome P450, family 704, subfamily A, polypeptide 2 (CYP704A2); FUNCTIONS IN: electron carrier activity, monooxygenase activity, iron ion binding, oxygen binding, heme binding; INVOLVED IN: oxidation reduction; LOCATED IN: endoplasmic reticulum; EXPRESSED IN: callus; CONTAINS InterPro DOMAIN/s: Cytochrome P450 (InterPro:IPR001128), Cytochrome P450, E-class, group I (InterPro:IPR002401), Cytoc…
gene:Zm00001d049389	chr4:28690938-28693515	endosperm WT	endosperm mutant	17.3285	40.5009	1.22481	4.26643	5e-05	0.000404377	yes	Zm00001d049389	AT2G16930.2	Ribosomal protein L27 family protein; FUNCTIONS IN: structural constituent of ribosome; INVOLVED IN: translation; LOCATED IN: ribosome, intracellular; CONTAINS InterPro DOMAIN/s: Ribosomal protein L27 (InterPro:IPR001684), Ribosomal protein L27, conserved site (InterPro:IPR018261); BEST Arabidopsis thaliana protein match is: Ribosomal protein L27 family protein (TAIR:AT5G15220.1)
gene:Zm00001d043736	chr3:208699684-208703666	endosperm WT	endosperm mutant	4.88185	11.406	1.2243	3.46746	5e-05	0.000404377	yes	Zm00001d043736	#N/A	#N/A
gene:Zm00001d029174	chr1:60996904-60999925	endosperm WT	endosperm mutant	32.786	76.5801	1.22389	4.25759	5e-05	0.000404377	yes	Zm00001d029174	AT1G56110.1	homolog of nucleolar protein NOP56 (NOP56); LOCATED IN: nucleolus, cell wall; EXPRESSED IN: 22 plant structures; EXPRESSED DURING: 13 growth stages; CONTAINS InterPro DOMAIN/s: Pre-mRNA processing ribonucleoprotein, snoRNA-binding domain (InterPro:IPR002687), NOP5, N-terminal (InterPro:IPR012974), NOSIC (InterPro:IPR012976); BEST Arabidopsis thaliana protein match is: NOP56-like pre RNA processin…
gene:Zm00001d030012	chr1:99314879-99319254	endosperm WT	endosperm mutant	2.66179	6.21723	1.22388	3.85318	5e-05	0.000404377	yes	Zm00001d030012	AT1G26850.1	S-adenosyl-L-methionine-dependent methyltransferases superfamily protein; LOCATED IN: Golgi apparatus, membrane; EXPRESSED IN: 25 plant structures; EXPRESSED DURING: 15 growth stages; CONTAINS InterPro DOMAIN/s: Protein of unknown function DUF248, methyltransferase putative (InterPro:IPR004159); BEST Arabidopsis thaliana protein match is: S-adenosyl-L-methionine-dependent methyltransferases super…
gene:Zm00001d008693	chr8:17302670-17304251	endosperm WT	endosperm mutant	3.79608	8.86298	1.22328	1.99863	0.001	0.00548757	yes	Zm00001d008693	AT5G21950.1	alpha/beta-Hydrolases superfamily protein; CONTAINS InterPro DOMAIN/s: Alpha/beta hydrolase fold-1 (InterPro:IPR000073); BEST Arabidopsis thaliana protein match is: alpha/beta-Hydrolases superfamily protein (TAIR:AT4G33180.1)
gene:Zm00001d029255	chr1:63865738-63867379	endosperm WT	endosperm mutant	2.70558	6.31072	1.22187	2.68352	5e-05	0.000404377	yes	Zm00001d029255	AT5G18950.1	Tetratricopeptide repeat (TPR)-like superfamily protein; CONTAINS InterPro DOMAIN/s: Pentatricopeptide repeat (InterPro:IPR002885); BEST Arabidopsis thaliana protein match is: rna processing factor 2 (TAIR:AT1G62670.1)
gene:Zm00001d045418	chr9:21506795-21511508	endosperm WT	endosperm mutant	1.48298	3.45464	1.22003	3.51192	5e-05	0.000404377	yes	Zm00001d045418	AT2G18030.1	Peptide methionine sulfoxide reductase family protein; FUNCTIONS IN: peptide-methionine-(S)-S-oxide reductase activity, oxidoreductase activity, acting on sulfur group of donors, disulfide as acceptor; INVOLVED IN: oxidation reduction, protein modification process, protein metabolic process; LOCATED IN: endomembrane system; EXPRESSED IN: 22 plant structures; EXPRESSED DURING: 13 growth stages; CO…
gene:Zm00001d002450	chr2:12952259-12954772	endosperm WT	endosperm mutant	66.4644	154.707	1.21888	4.78636	5e-05	0.000404377	yes	Zm00001d002450	AT2G37190.1	Ribosomal protein L11 family protein; FUNCTIONS IN: structural constituent of ribosome, zinc ion binding; INVOLVED IN: response to cold, ribosome biogenesis; LOCATED IN: in 7 components; EXPRESSED IN: 25 plant structures; EXPRESSED DURING: 15 growth stages; CONTAINS InterPro DOMAIN/s: Ribosomal protein L11, C-terminal domain (InterPro:IPR020783), Ribosomal protein L11, N-terminal domain (InterPro…
gene:Zm00001d024755	chr10:86464825-86469049	endosperm WT	endosperm mutant	20.3981	47.4443	1.2178	4.58841	5e-05	0.000404377	yes	Zm00001d024755	AT2G47060.4	Protein kinase superfamily protein; FUNCTIONS IN: protein serine/threonine kinase activity, protein kinase activity, kinase activity, ATP binding; INVOLVED IN: protein amino acid phosphorylation; EXPRESSED IN: 22 plant structures; EXPRESSED DURING: 13 growth stages; CONTAINS InterPro DOMAIN/s: Protein kinase, ATP binding site (InterPro:IPR017441), Protein kinase, catalytic domain (InterPro:IPR000…
gene:Zm00001d040541	chr3:48775771-48777341	endosperm WT	endosperm mutant	4.06663	9.45447	1.21716	1.73778	0.0059	0.0235763	yes	Zm00001d040541	AT3G17600.1	indole-3-acetic acid inducible 31 (IAA31); FUNCTIONS IN: sequence-specific DNA binding transcription factor activity; INVOLVED IN: gravitropism, response to auxin stimulus, shoot system development, root development; LOCATED IN: nucleus, chloroplast; EXPRESSED IN: stem, rosette leaf, fruit, root, flower; CONTAINS InterPro DOMAIN/s: Aux/IAA-ARF-dimerisation (InterPro:IPR011525), AUX/IAA protein (I…
gene:Zm00001d009653	chr8:74612587-74614857	endosperm WT	endosperm mutant	97.1874	225.889	1.21678	4.83741	5e-05	0.000404377	yes	Zm00001d009653	AT3G44590.2	60S acidic ribosomal protein family; FUNCTIONS IN: structural constituent of ribosome; INVOLVED IN: translational elongation; LOCATED IN: cytosol, cytosolic ribosome, ribosome, nucleus; EXPRESSED IN: 25 plant structures; EXPRESSED DURING: 15 growth stages; CONTAINS InterPro DOMAIN/s: Ribosomal protein 60S (InterPro:IPR001813); BEST Arabidopsis thaliana protein match is: 60S acidic ribosomal prote…
gene:Zm00001d038475	chr6:158240770-158284439	endosperm WT	endosperm mutant	5.97755	13.8853	1.21593	3.98123	5e-05	0.000404377	yes	Zm00001d038475	AT1G67120.1	ATPases;nucleotide binding;ATP binding;nucleoside-triphosphatases;transcription factor binding; FUNCTIONS IN: nucleoside-triphosphatase activity, ATPase activity, transcription factor binding, nucleotide binding, ATP binding; INVOLVED IN: regulation of transcription, DNA-dependent, regulation of protein complex assembly; LOCATED IN: chloroplast envelope; EXPRESSED IN: 23 plant structures; EXPRESS…
gene:Zm00001d023877	chr10:26072810-26076587	endosperm WT	endosperm mutant	1.34263	3.11769	1.21542	2.16662	0.0006	0.00356589	yes	Zm00001d023877	AT4G03180.1	CONTAINS InterPro DOMAIN/s: rRNA processing (InterPro:IPR013730)
gene:Zm00001d037570	chr6:130017773-130018436	endosperm WT	endosperm mutant	0.949625	2.20503	1.21537	1.57436	0.01205	0.0419677	yes	Zm00001d037570	#N/A	#N/A
gene:Zm00001d017915	chr5:210055876-210059325	endosperm WT	endosperm mutant	5.31704	12.3406	1.21472	4.42445	5e-05	0.000404377	yes	Zm00001d017915	AT5G38720.1	unknown protein
RPL17	chr4:45901760-45904117	endosperm WT	endosperm mutant	180.613	418.826	1.21345	4.80435	5e-05	0.000404377	yes	RPL17	#N/A	#N/A
gene:Zm00001d033128	chr1:251575858-251578200	endosperm WT	endosperm mutant	494.517	1146.34	1.21294	4.54626	5e-05	0.000404377	yes	Zm00001d033128	AT1G66580.1	senescence associated gene 24 (SAG24); FUNCTIONS IN: structural constituent of ribosome; INVOLVED IN: response to UV-B, translation; LOCATED IN: cytosolic ribosome, ribosome, cytosolic large ribosomal subunit, plasma membrane, vacuole; EXPRESSED IN: 25 plant structures; EXPRESSED DURING: 15 growth stages; CONTAINS InterPro DOMAIN/s: Ribosomal protein L10e (InterPro:IPR001197), Ribosomal protein L…
gene:Zm00001d042596	chr3:173074809-173078927	endosperm WT	endosperm mutant	2.90454	6.73059	1.21242	3.40422	5e-05	0.000404377	yes	Zm00001d042596	AT4G10030.1	alpha/beta-Hydrolases superfamily protein; FUNCTIONS IN: hydrolase activity; LOCATED IN: chloroplast; EXPRESSED IN: 23 plant structures; EXPRESSED DURING: 13 growth stages; CONTAINS InterPro DOMAIN/s: Alpha/beta hydrolase fold-1 (InterPro:IPR000073); BEST Arabidopsis thaliana protein match is: alpha/beta-Hydrolases superfamily protein (TAIR:AT3G52570.1)
gene:Zm00001d053611	chr4:236401647-236414481	endosperm WT	endosperm mutant	6.18789	14.3221	1.21072	4.65041	5e-05	0.000404377	yes	Zm00001d053611	AT5G25520.2	SPOC domain / Transcription elongation factor S-II protein; INVOLVED IN: transcription; EXPRESSED IN: 24 plant structures; EXPRESSED DURING: 13 growth stages; CONTAINS InterPro DOMAIN/s: Spen paralogue and orthologue SPOC, C-terminal (InterPro:IPR012921), Transcription elongation factor S-II, central domain (InterPro:IPR003618); BEST Arabidopsis thaliana protein match is: SPOC domain / Transcript…
gene:Zm00001d039746	chr3:13655403-13661672	endosperm WT	endosperm mutant	5.39694	12.491	1.21067	4.40462	5e-05	0.000404377	yes	Zm00001d039746	AT5G05450.1	P-loop containing nucleoside triphosphate hydrolases superfamily protein; FUNCTIONS IN: helicase activity, nucleic acid binding, ATP-dependent helicase activity, ATP binding; INVOLVED IN: biological_process unknown; LOCATED IN: cellular_component unknown; EXPRESSED IN: 21 plant structures; EXPRESSED DURING: 13 growth stages; CONTAINS InterPro DOMAIN/s: RNA helicase, DEAD-box type, Q motif (InterP…
gene:Zm00001d019449	chr7:34337920-34346938	endosperm WT	endosperm mutant	7.77513	17.98	1.20945	2.79264	5e-05	0.000404377	yes	Zm00001d019449	AT1G31970.1	STRESS RESPONSE SUPPRESSOR 1 (STRS1); FUNCTIONS IN: helicase activity, nucleic acid binding, ATP-dependent helicase activity, ATP binding; EXPRESSED IN: 24 plant structures; EXPRESSED DURING: 13 growth stages; CONTAINS InterPro DOMAIN/s: RNA helicase, DEAD-box type, Q motif (InterPro:IPR014014), DNA/RNA helicase, DEAD/DEAH box type, N-terminal (InterPro:IPR011545), RNA helicase, ATP-dependent, DE…
gene:Zm00001d045425	chr9:21679273-21695076	endosperm WT	endosperm mutant	7.41504	17.142	1.20901	4.79627	5e-05	0.000404377	yes	Zm00001d045425	AT1G01950.3	armadillo repeat kinesin 2 (ARK2); FUNCTIONS IN: microtubule motor activity, binding, ATP binding; INVOLVED IN: root development; LOCATED IN: chloroplast; EXPRESSED IN: 23 plant structures; EXPRESSED DURING: 13 growth stages; CONTAINS InterPro DOMAIN/s: Kinesin, motor region, conserved site (InterPro:IPR019821), Armadillo-like helical (InterPro:IPR011989), Armadillo (InterPro:IPR000225), Armadill…
gene:Zm00001d046898	chr9:109488449-109491432	endosperm WT	endosperm mutant	17.14	39.6033	1.20826	4.49633	5e-05	0.000404377	yes	Zm00001d046898	AT3G60880.2	dihydrodipicolinate synthase 1 (DHDPS1); FUNCTIONS IN: dihydrodipicolinate synthase activity; INVOLVED IN: lysine biosynthetic process via diaminopimelate, diaminopimelate biosynthetic process, metabolic process; EXPRESSED IN: 22 plant structures; EXPRESSED DURING: 13 growth stages; CONTAINS InterPro DOMAIN/s: Aldolase-type TIM barrel (InterPro:IPR013785), Dihydrodipicolinate synthase subfamily (…
gene:Zm00001d009579	chr8:71612134-71614100	endosperm WT	endosperm mutant	334.773	773.452	1.20813	4.86397	5e-05	0.000404377	yes	Zm00001d009579	AT2G34480.1	Ribosomal protein L18ae/LX family protein; FUNCTIONS IN: structural constituent of ribosome; INVOLVED IN: translation, ribosome biogenesis; LOCATED IN: cytosolic ribosome, ribosome, cytosolic large ribosomal subunit, plasma membrane; EXPRESSED IN: 23 plant structures; EXPRESSED DURING: 13 growth stages; CONTAINS InterPro DOMAIN/s: Ribosomal protein L18ae/LX (InterPro:IPR021138), Ribosomal protein…
gene:Zm00001d008759	chr8:19240859-19244339	endosperm WT	endosperm mutant	25.8716	59.7412	1.20736	4.76671	5e-05	0.000404377	yes	Zm00001d008759	AT4G32610.1	copper ion binding; BEST Arabidopsis thaliana protein match is: unknown protein (TAIR:AT2G25670.2)
gene:Zm00001d053196	chr4:219324703-219347025	endosperm WT	endosperm mutant	74.9222	172.999	1.2073	4.59839	5e-05	0.000404377	yes	Zm00001d053196	AT3G62120.1	Class II aaRS and biotin synthetases superfamily protein; FUNCTIONS IN: proline-tRNA ligase activity, aminoacyl-tRNA ligase activity, nucleotide binding, ATP binding; INVOLVED IN: prolyl-tRNA aminoacylation, translation, tRNA aminoacylation for protein translation; LOCATED IN: membrane; EXPRESSED IN: 22 plant structures; EXPRESSED DURING: 13 growth stages; CONTAINS InterPro DOMAIN/s: Aminoacyl-tR…
gene:Zm00001d007103	chr2:222356738-222360755	endosperm WT	endosperm mutant	9.58822	22.1298	1.20665	3.94949	5e-05	0.000404377	yes	Zm00001d007103	AT3G56510.1	RNA-binding (RRM/RBD/RNP motifs) family protein; FUNCTIONS IN: TATA-binding protein binding, nucleic acid binding; INVOLVED IN: biological_process unknown; LOCATED IN: cellular_component unknown; EXPRESSED IN: 22 plant structures; EXPRESSED DURING: 13 growth stages; CONTAINS InterPro DOMAIN/s: RNA recognition motif, RNP-1 (InterPro:IPR000504)
gene:Zm00001d018730	chr7:3302378-3306900	endosperm WT	endosperm mutant	3.39032	7.81454	1.20474	3.07026	5e-05	0.000404377	yes	Zm00001d018730	AT4G14300.1	RNA-binding (RRM/RBD/RNP motifs) family protein; FUNCTIONS IN: RNA binding, nucleotide binding, nucleic acid binding; INVOLVED IN: biological_process unknown; LOCATED IN: cellular_component unknown; EXPRESSED IN: 23 plant structures; EXPRESSED DURING: 14 growth stages; CONTAINS InterPro DOMAIN/s: RNA recognition motif, RNP-1 (InterPro:IPR000504), Nucleotide-binding, alpha-beta plait (InterPro:IPR…
gene:Zm00001d023267	chr10:1680750-1687113	endosperm WT	endosperm mutant	0.942082	2.1707	1.20424	3.10405	5e-05	0.000404377	yes	Zm00001d023267	AT5G43470.1	RECOGNITION OF PERONOSPORA PARASITICA 8 (RPP8); FUNCTIONS IN: nucleotide binding; INVOLVED IN: defense response to virus, response to light stimulus, response to other organism, defense response, plant-type hypersensitive response; LOCATED IN: plasma membrane; EXPRESSED IN: cultured cell; CONTAINS InterPro DOMAIN/s: NB-ARC (InterPro:IPR002182), Disease resistance protein (InterPro:IPR000767); BES…
gene:Zm00001d046182	chr9:70088768-70092051	endosperm WT	endosperm mutant	2.24336	5.15855	1.20131	2.61944	5e-05	0.000404377	yes	Zm00001d046182	AT1G29200.2	O-fucosyltransferase family protein; FUNCTIONS IN: molecular_function unknown; INVOLVED IN: biological_process unknown; EXPRESSED IN: 8 plant structures; EXPRESSED DURING: 4 anthesis, petal differentiation and expansion stage; CONTAINS InterPro DOMAIN/s: GDP-fucose protein O-fucosyltransferase (InterPro:IPR019378); BEST Arabidopsis thaliana protein match is: O-fucosyltransferase family protein (T…
gene:Zm00001d035201	chr6:9611942-9614439	endosperm WT	endosperm mutant	458.42	1052.92	1.19966	4.36927	5e-05	0.000404377	yes	Zm00001d035201	AT2G40010.1	Ribosomal protein L10 family protein; FUNCTIONS IN: structural constituent of ribosome; INVOLVED IN: translational elongation, translation, ribosome biogenesis; LOCATED IN: cytosolic ribosome, ribosome; EXPRESSED IN: 19 plant structures; EXPRESSED DURING: 13 growth stages; CONTAINS InterPro DOMAIN/s: Ribosomal protein 60S (InterPro:IPR001813), Ribosomal protein L10 (InterPro:IPR001790); BEST Arab…
gene:Zm00001d026532	chr10:147796658-147804756	endosperm WT	endosperm mutant	6.33142	14.5297	1.19841	4.21534	5e-05	0.000404377	yes	Zm00001d026532	AT1G19880.1	Regulator of chromosome condensation (RCC1) family protein; CONTAINS InterPro DOMAIN/s: Regulator of chromosome condensation/beta-lactamase-inhibitor protein II (InterPro:IPR009091), Regulator of chromosome condensation, RCC1 (InterPro:IPR000408); BEST Arabidopsis thaliana protein match is: Regulator of chromosome condensation (RCC1) family protein (TAIR:AT5G63860.1)
gene:Zm00001d031740	chr1:200312198-200315515	endosperm WT	endosperm mutant	9.74796	22.3667	1.19818	3.90398	5e-05	0.000404377	yes	Zm00001d031740	AT3G12050.1	Aha1 domain-containing protein; FUNCTIONS IN: ATPase activator activity, chaperone binding; INVOLVED IN: response to stress; LOCATED IN: cytoplasm; EXPRESSED IN: 24 plant structures; EXPRESSED DURING: 16 growth stages; CONTAINS InterPro DOMAIN/s: Activator of Hsp90 ATPase, N-terminal (InterPro:IPR015310), Activator of Hsp90 ATPase homologue 1-like (InterPro:IPR013538)
gene:Zm00001d035789	chr6:49258153-49261935	endosperm WT	endosperm mutant	11.9657	27.4376	1.19724	4.52868	5e-05	0.000404377	yes	Zm00001d035789	AT3G02760.1	Class II aaRS and biotin synthetases superfamily protein; FUNCTIONS IN: histidine-tRNA ligase activity, aminoacyl-tRNA ligase activity, nucleotide binding, ATP binding; INVOLVED IN: histidyl-tRNA aminoacylation, translation, tRNA aminoacylation for protein translation; LOCATED IN: chloroplast, cytoplasm; EXPRESSED IN: 22 plant structures; EXPRESSED DURING: 13 growth stages; CONTAINS InterPro DOMA…
gene:Zm00001d033108	chr1:250339355-250360412	endosperm WT	endosperm mutant	84.1447	192.911	1.19699	4.23439	5e-05	0.000404377	yes	Zm00001d033108	AT3G11710.1	lysyl-tRNA synthetase 1 (ATKRS-1); FUNCTIONS IN: ATP binding, lysine-tRNA ligase activity; INVOLVED IN: lysyl-tRNA aminoacylation, translation, tRNA aminoacylation for protein translation; LOCATED IN: cytoplasm; EXPRESSED IN: 24 plant structures; EXPRESSED DURING: 14 growth stages; CONTAINS InterPro DOMAIN/s: Aminoacyl-tRNA synthetase, class II (D/K/N) (InterPro:IPR004364), Nucleic acid-binding, …
H4C7	chr3:184749676-184749988	endosperm WT	endosperm mutant	13.145	30.1362	1.19698	1.79879	0.0037	0.0162972	yes	H4C7	#N/A	#N/A
gene:Zm00001d017493	chr5:197521764-197523503	endosperm WT	endosperm mutant	23.8981	54.7866	1.19693	3.45436	5e-05	0.000404377	yes	Zm00001d017493	AT1G65680.1	expansin B2 (EXPB2); INVOLVED IN: plant-type cell wall modification involved in multidimensional cell growth, unidimensional cell growth, plant-type cell wall loosening; LOCATED IN: endomembrane system, extracellular region; EXPRESSED IN: root; CONTAINS InterPro DOMAIN/s: Barwin-related endoglucanase (InterPro:IPR009009), Pollen allergen, N-terminal (InterPro:IPR014734), Rare lipoprotein A (Inter…
gene:Zm00001d048577	chr9:159667997-159691083	endosperm WT	endosperm mutant	1.01779	2.33251	1.19645	2.09456	0.00065	0.00381314	yes	Zm00001d048577	AT2G39130.1	Transmembrane amino acid transporter family protein; FUNCTIONS IN: amino acid transmembrane transporter activity; INVOLVED IN: biological_process unknown; LOCATED IN: plasma membrane; EXPRESSED IN: 24 plant structures; EXPRESSED DURING: 15 growth stages; CONTAINS InterPro DOMAIN/s: Amino acid transporter, transmembrane (InterPro:IPR013057); BEST Arabidopsis thaliana protein match is: Transmembran…
gene:Zm00001d019263	chr7:24733593-24740125	endosperm WT	endosperm mutant	24.5098	56.1349	1.19554	4.45313	5e-05	0.000404377	yes	Zm00001d019263	AT5G52200.2	phosphoprotein phosphatase inhibitors; FUNCTIONS IN: phosphoprotein phosphatase inhibitor activity; INVOLVED IN: regulation of signal transduction, regulation of phosphoprotein phosphatase activity; LOCATED IN: endomembrane system; EXPRESSED IN: 24 plant structures; EXPRESSED DURING: 15 growth stages; CONTAINS InterPro DOMAIN/s: Protein phosphatase inhibitor 2 (IPP-2) (InterPro:IPR007062).
gene:Zm00001d030982	chr1:171818547-171823296	endosperm WT	endosperm mutant	1.31146	3.00288	1.19517	2.1146	0.00015	0.00107864	yes	Zm00001d030982	AT3G04710.1	ankyrin repeat family protein; FUNCTIONS IN: binding; INVOLVED IN: biological_process unknown; LOCATED IN: cellular_component unknown; EXPRESSED IN: 22 plant structures; EXPRESSED DURING: 14 growth stages; CONTAINS InterPro DOMAIN/s: Tetratricopeptide-like helical (InterPro:IPR011990), Ankyrin repeat-containing domain (InterPro:IPR020683), Tetratricopeptide repeat-containing (InterPro:IPR013026),…
gene:Zm00001d027536	chr1:7686284-7701265	endosperm WT	endosperm mutant	7.26044	16.6214	1.19491	3.94	5e-05	0.000404377	yes	Zm00001d027536	AT4G35640.1	serine acetyltransferase 3;2 (SERAT3;2); CONTAINS InterPro DOMAIN/s: Hexapeptide transferase, conserved site (InterPro:IPR018357), Serine O-acetyltransferase (InterPro:IPR005881), Trimeric LpxA-like (InterPro:IPR011004), Serine acetyltransferase, N-terminal (InterPro:IPR010493); BEST Arabidopsis thaliana protein match is: Trimeric LpxA-like enzymes superfamily protein (TAIR:AT2G17640.1)
gene:Zm00001d005658	chr2:182513910-182516018	endosperm WT	endosperm mutant	4.43535	10.1506	1.19444	2.38463	0.0003	0.00197334	yes	Zm00001d005658	AT4G39770.1	Haloacid dehalogenase-like hydrolase (HAD) superfamily protein; FUNCTIONS IN: catalytic activity, trehalose-phosphatase activity; INVOLVED IN: trehalose biosynthetic process, metabolic process; LOCATED IN: cellular_component unknown; EXPRESSED IN: 10 plant structures; EXPRESSED DURING: 8 growth stages; CONTAINS InterPro DOMAIN/s: HAD-superfamily hydrolase, subfamily IIB (InterPro:IPR006379), Treh…
gene:Zm00001d047477	chr9:131427573-131429871	endosperm WT	endosperm mutant	18.091	41.3892	1.19398	4.30436	5e-05	0.000404377	yes	Zm00001d047477	AT3G12390.1	Nascent polypeptide-associated complex (NAC), alpha subunit family protein; INVOLVED IN: response to salt stress; LOCATED IN: cytosolic ribosome; EXPRESSED IN: 24 plant structures; EXPRESSED DURING: 13 growth stages; CONTAINS InterPro DOMAIN/s: Ubiquitin-associated/translation elongation factor EF1B, N-terminal (InterPro:IPR000449), Nascent polypeptide-associated complex, alpha subunit (InterPro:…
gene:Zm00001d048256	chr9:153315970-153318553	endosperm WT	endosperm mutant	82.5338	188.747	1.1934	4.66903	5e-05	0.000404377	yes	Zm00001d048256	AT1G72370.1	40s ribosomal protein SA (P40); FUNCTIONS IN: structural constituent of ribosome; INVOLVED IN: response to salt stress, mature ribosome assembly, translation, response to osmotic stress; LOCATED IN: in 8 components; EXPRESSED IN: 25 plant structures; EXPRESSED DURING: 14 growth stages; CONTAINS InterPro DOMAIN/s: Ribosomal protein S2 (InterPro:IPR001865), Ribosomal protein S2, conserved site (Int…
gene:Zm00001d053018	chr4:209379064-209386572	endosperm WT	endosperm mutant	4.26961	9.76366	1.19332	3.67914	5e-05	0.000404377	yes	Zm00001d053018	AT1G47570.1	RING/U-box superfamily protein; FUNCTIONS IN: zinc ion binding; EXPRESSED IN: 21 plant structures; EXPRESSED DURING: 10 growth stages; CONTAINS InterPro DOMAIN/s: Zinc finger, RING-type (InterPro:IPR001841), Zinc finger, C3HC4 RING-type (InterPro:IPR018957)
gene:Zm00001d016549	chr5:167009620-167011782	endosperm WT	endosperm mutant	132.301	302.013	1.19079	4.86202	5e-05	0.000404377	yes	Zm00001d016549	AT3G09500.1	Ribosomal L29 family protein ; FUNCTIONS IN: structural constituent of ribosome; INVOLVED IN: translation, ribosome biogenesis; LOCATED IN: ribosome, cytosolic large ribosomal subunit, nucleolus; EXPRESSED IN: 22 plant structures; EXPRESSED DURING: 13 growth stages; CONTAINS InterPro DOMAIN/s: Ribosomal protein L29 (InterPro:IPR001854), Ribosomal protein L29, conserved site (InterPro:IPR018254); …
gene:Zm00001d030069	chr1:103280319-103286276	endosperm WT	endosperm mutant	1.37257	3.13231	1.19035	2.27479	5e-05	0.000404377	yes	Zm00001d030069	AT5G46880.1	homeobox-7 (HB-7); FUNCTIONS IN: DNA binding, sequence-specific DNA binding transcription factor activity; INVOLVED IN: regulation of transcription, DNA-dependent, regulation of transcription; LOCATED IN: nucleus; EXPRESSED IN: 22 plant structures; EXPRESSED DURING: 6 growth stages; CONTAINS InterPro DOMAIN/s: Homeobox (InterPro:IPR001356), Homeobox, conserved site (InterPro:IPR017970), Homeodoma…
gene:Zm00001d021403	chr7:151211312-151215451	endosperm WT	endosperm mutant	3.13756	7.15225	1.18875	2.02492	0.00095	0.00525127	yes	Zm00001d021403	AT2G02070.1	indeterminate(ID)-domain 5 (IDD5); FUNCTIONS IN: sequence-specific DNA binding transcription factor activity, zinc ion binding, nucleic acid binding; INVOLVED IN: regulation of transcription; LOCATED IN: intracellular, chloroplast; EXPRESSED IN: 22 plant structures; EXPRESSED DURING: 13 growth stages; CONTAINS InterPro DOMAIN/s: Zinc finger, C2H2-like (InterPro:IPR015880), Zinc finger, C2H2-type …
gene:Zm00001d053900	chr4:243349087-243352645	endosperm WT	endosperm mutant	17.6304	40.1693	1.18803	4.30213	5e-05	0.000404377	yes	Zm00001d053900	AT4G00620.1	Amino acid dehydrogenase family protein; FUNCTIONS IN: binding, catalytic activity; INVOLVED IN: folic acid and derivative biosynthetic process, metabolic process; LOCATED IN: chloroplast; CONTAINS InterPro DOMAIN/s: Tetrahydrofolate dehydrogenase/cyclohydrolase, NAD(P)-binding domain (InterPro:IPR020631), Tetrahydrofolate dehydrogenase/cyclohydrolase (InterPro:IPR000672), NAD(P)-binding domain (…
gene:Zm00001d049619	chr4:37784245-37786605	endosperm WT	endosperm mutant	69.2996	157.867	1.18779	4.23003	5e-05	0.000404377	yes	Zm00001d049619	AT2G40010.1	Ribosomal protein L10 family protein; FUNCTIONS IN: structural constituent of ribosome; INVOLVED IN: translational elongation, translation, ribosome biogenesis; LOCATED IN: cytosolic ribosome, ribosome; EXPRESSED IN: 19 plant structures; EXPRESSED DURING: 13 growth stages; CONTAINS InterPro DOMAIN/s: Ribosomal protein 60S (InterPro:IPR001813), Ribosomal protein L10 (InterPro:IPR001790); BEST Arab…
gene:Zm00001d042114	chr3:151474797-151475769	endosperm WT	endosperm mutant	9.47124	21.5726	1.18757	2.72918	5e-05	0.000404377	yes	Zm00001d042114	AT5G04080.1	unknown protein; FUNCTIONS IN: molecular_function unknown; INVOLVED IN: biological_process unknown; LOCATED IN: plasma membrane; EXPRESSED IN: 16 plant structures; EXPRESSED DURING: 9 growth stages
gene:Zm00001d007661	chr2:237091674-237098914	endosperm WT	endosperm mutant	9.92516	22.6001	1.18717	4.40282	5e-05	0.000404377	yes	Zm00001d007661	AT5G27380.1	glutathione synthetase 2 (GSH2); FUNCTIONS IN: glutathione synthase activity; INVOLVED IN: response to jasmonic acid stimulus, N-terminal protein myristoylation, glutathione biosynthetic process; LOCATED IN: cytosol, chloroplast; EXPRESSED IN: 25 plant structures; EXPRESSED DURING: 14 growth stages; CONTAINS InterPro DOMAIN/s: PreATP-grasp-like fold (InterPro:IPR016185), ATP-grasp fold, subdomain…
gene:Zm00001d002989	chr2:28930869-28935603	endosperm WT	endosperm mutant	2.70183	6.15185	1.18708	2.25333	0.00075	0.00431067	yes	Zm00001d002989	AT2G41510.1	cytokinin oxidase/dehydrogenase 1 (CKX1); FUNCTIONS IN: cytokinin dehydrogenase activity; INVOLVED IN: N-terminal protein myristoylation, cytokinin catabolic process, meristem development; LOCATED IN: vacuole; EXPRESSED IN: lateral root, shoot apex, hypocotyl, root, flower; CONTAINS InterPro DOMAIN/s: Cytokinin dehydrogenase 1, FAD/cytokinin binding domain (InterPro:IPR015345), FAD-binding, type …
gene:Zm00001d032798	chr1:238443612-238471678	endosperm WT	endosperm mutant	5.92704	13.4861	1.18609	3.72522	5e-05	0.000404377	yes	Zm00001d032798	AT3G01410.1	Polynucleotidyl transferase, ribonuclease H-like superfamily protein; FUNCTIONS IN: ribonuclease H activity, nuclease activity, nucleic acid binding; INVOLVED IN: biological_process unknown; LOCATED IN: cellular_component unknown; EXPRESSED IN: 12 plant structures; EXPRESSED DURING: 7 growth stages; CONTAINS InterPro DOMAIN/s: Polynucleotidyl transferase, ribonuclease H fold (InterPro:IPR012337),…
gene:Zm00001d045926	chr9:47429463-47433273	endosperm WT	endosperm mutant	13.1993	30.0241	1.18566	4.24214	5e-05	0.000404377	yes	Zm00001d045926	AT5G02050.1	Mitochondrial glycoprotein family protein; INVOLVED IN: biological_process unknown; LOCATED IN: chloroplast, mitochondrial matrix; EXPRESSED IN: 23 plant structures; EXPRESSED DURING: 13 growth stages; CONTAINS InterPro DOMAIN/s: Mitochondrial glycoprotein (InterPro:IPR003428); BEST Arabidopsis thaliana protein match is: Mitochondrial glycoprotein family protein (TAIR:AT3G55605.1)
gene:Zm00001d027982	chr1:19312946-19319926	endosperm WT	endosperm mutant	44.4274	101.032	1.18529	4.33211	5e-05	0.000404377	yes	Zm00001d027982	AT5G65380.1	MATE efflux family protein; FUNCTIONS IN: antiporter activity, drug transmembrane transporter activity, transporter activity; INVOLVED IN: drug transmembrane transport, ripening, transmembrane transport; LOCATED IN: membrane; EXPRESSED IN: 22 plant structures; EXPRESSED DURING: 13 growth stages; CONTAINS InterPro DOMAIN/s: Multi antimicrobial extrusion protein MatE (InterPro:IPR002528); BEST Arab…
gene:Zm00001d032370	chr1:224157745-224162834	endosperm WT	endosperm mutant	30.9691	70.3991	1.18473	4.73555	5e-05	0.000404377	yes	Zm00001d032370	AT4G02450.1	HSP20-like chaperones superfamily protein; FUNCTIONS IN: molecular_function unknown; LOCATED IN: plasma membrane; EXPRESSED IN: 24 plant structures; EXPRESSED DURING: 15 growth stages; CONTAINS InterPro DOMAIN/s: CS-like domain (InterPro:IPR007052), HSP20-like chaperone (InterPro:IPR008978), CS domain (InterPro:IPR017447); BEST Arabidopsis thaliana protein match is: HSP20-like chaperones superfam…
gene:Zm00001d015061	chr5:73801249-73804172	endosperm WT	endosperm mutant	5.47399	12.4286	1.183	3.48183	5e-05	0.000404377	yes	Zm00001d015061	AT5G37475.1	Translation initiation factor eIF3 subunit; CONTAINS InterPro DOMAIN/s: Translation initiation factor eIF3 subunit (InterPro:IPR013906); BEST Arabidopsis thaliana protein match is: Translation initiation factor eIF3 subunit (TAIR:AT1G66070.2)
gene:Zm00001d039762	chr3:14137631-14141177	endosperm WT	endosperm mutant	9.08324	20.6201	1.18277	3.64503	5e-05	0.000404377	yes	Zm00001d039762	AT3G06530.2	ARM repeat superfamily protein; CONTAINS InterPro DOMAIN/s: U3 small nucleolar RNA-associated protein 10 (InterPro:IPR022125), BP28, C-terminal (InterPro:IPR012954), Armadillo-type fold (InterPro:IPR016024).
gene:Zm00001d037905	chr6:141652563-141655295	endosperm WT	endosperm mutant	143.929	326.671	1.18248	4.66423	5e-05	0.000404377	yes	Zm00001d037905	AT5G60390.1	GTP binding Elongation factor Tu family protein; FUNCTIONS IN: calmodulin binding, translation elongation factor activity; INVOLVED IN: translational elongation; LOCATED IN: mitochondrion, nucleus, plasma membrane, vacuole, cytoplasm; EXPRESSED IN: 6 plant structures; EXPRESSED DURING: L mature pollen stage, M germinated pollen stage, seed development stages; CONTAINS InterPro DOMAIN/s: Translati…
gene:Zm00001d037972	chr6:143911484-143913119	endosperm WT	endosperm mutant	73.0652	165.769	1.18192	4.67606	5e-05	0.000404377	yes	Zm00001d037972	AT3G06700.1	Ribosomal L29e protein family; FUNCTIONS IN: structural constituent of ribosome; INVOLVED IN: translation, ribosome biogenesis; LOCATED IN: ribosome, cytosolic large ribosomal subunit, nucleolus; EXPRESSED IN: 22 plant structures; EXPRESSED DURING: 13 growth stages; CONTAINS InterPro DOMAIN/s: Ribosomal protein L29e (InterPro:IPR002673); BEST Arabidopsis thaliana protein match is: Ribosomal L29e …
gene:Zm00001d015513	chr5:94710365-94713355	endosperm WT	endosperm mutant	1.02111	2.31531	1.18107	1.58681	0.0093	0.0340778	yes	Zm00001d015513	AT1G15950.1	cinnamoyl coa reductase 1 (CCR1); CONTAINS InterPro DOMAIN/s: NAD-dependent epimerase/dehydratase (InterPro:IPR001509), NAD(P)-binding domain (InterPro:IPR016040); BEST Arabidopsis thaliana protein match is: cinnamoyl coa reductase (TAIR:AT1G80820.1)
gene:Zm00001d033168	chr1:252667274-252673933	endosperm WT	endosperm mutant	13.4608	30.5212	1.18104	4.79667	5e-05	0.000404377	yes	Zm00001d033168	AT1G69070.1	FUNCTIONS IN: molecular_function unknown; INVOLVED IN: biological_process unknown; LOCATED IN: cellular_component unknown; EXPRESSED IN: 23 plant structures; EXPRESSED DURING: 13 growth stages; CONTAINS InterPro DOMAIN/s: Nop14-like protein (InterPro:IPR007276)
gene:Zm00001d006321	chr2:204514960-204517027	endosperm WT	endosperm mutant	3.78319	8.56954	1.17961	3.65302	5e-05	0.000404377	yes	Zm00001d006321	#N/A	#N/A
gene:Zm00001d010262	chr8:106443649-106449673	endosperm WT	endosperm mutant	8.99804	20.3801	1.17948	4.03939	5e-05	0.000404377	yes	Zm00001d010262	AT2G34260.1	transducin family protein / WD-40 repeat family protein; FUNCTIONS IN: nucleotide binding; LOCATED IN: CUL4 RING ubiquitin ligase complex, heterotrimeric G-protein complex; EXPRESSED IN: 23 plant structures; EXPRESSED DURING: 13 growth stages; CONTAINS InterPro DOMAIN/s: WD40 repeat 2 (InterPro:IPR019782), WD40 repeat, conserved site (InterPro:IPR019775), WD40 repeat (InterPro:IPR001680), WD repe…
gene:Zm00001d048445	chr9:156577583-156583021	endosperm WT	endosperm mutant	3.66777	8.30636	1.17931	2.82689	5e-05	0.000404377	yes	Zm00001d048445	AT3G07030.1	Alba DNA/RNA-binding protein; FUNCTIONS IN: nucleic acid binding; EXPRESSED IN: 24 plant structures; EXPRESSED DURING: 15 growth stages; CONTAINS InterPro DOMAIN/s: Alba, DNA/RNA-binding protein (InterPro:IPR002775); BEST Arabidopsis thaliana protein match is: Alba DNA/RNA-binding protein (TAIR:AT1G76010.1)
gene:Zm00001d029478	chr1:72423917-72427230	endosperm WT	endosperm mutant	7.76016	17.5675	1.17875	3.4089	5e-05	0.000404377	yes	Zm00001d029478	AT5G45550.1	Mob1/phocein family protein; CONTAINS InterPro DOMAIN/s: Mob1/phocein (InterPro:IPR005301); BEST Arabidopsis thaliana protein match is: Mob1/phocein family protein (TAIR:AT4G19045.1)
gene:Zm00001d018128	chr5:214803775-214806107	endosperm WT	endosperm mutant	10.8882	24.6404	1.17827	4.2559	5e-05	0.000404377	yes	Zm00001d018128	AT5G65420.3	CYCLIN D4;1 (CYCD4;1); FUNCTIONS IN: cyclin-dependent protein kinase regulator activity; INVOLVED IN: G1 phase of mitotic cell cycle, regulation of cell cycle, response to sucrose stimulus, stomatal lineage progression; LOCATED IN: nucleus; EXPRESSED IN: 18 plant structures; EXPRESSED DURING: 13 growth stages; CONTAINS InterPro DOMAIN/s: Cyclin, C-terminal (InterPro:IPR004367), Cyclin D (InterPro…
gene:Zm00001d004841	chr2:143651472-143654532	endosperm WT	endosperm mutant	79.9114	180.674	1.17692	3.94148	5e-05	0.000404377	yes	Zm00001d004841	AT1G43170.1	ribosomal protein 1 (RP1); FUNCTIONS IN: structural constituent of ribosome; INVOLVED IN: translation, embryo development ending in seed dormancy; LOCATED IN: in 8 components; EXPRESSED IN: 26 plant structures; EXPRESSED DURING: 13 growth stages; CONTAINS InterPro DOMAIN/s: Ribosomal protein L3 (InterPro:IPR000597), Ribosomal protein L3, conserved site (InterPro:IPR019926), Translation elongation…
gene:Zm00001d038807	chr6:164812459-164817085	endosperm WT	endosperm mutant	7.18958	16.2433	1.17587	4.44642	5e-05	0.000404377	yes	Zm00001d038807	AT1G15440.1	periodic tryptophan protein 2 (PWP2); FUNCTIONS IN: nucleotide binding; INVOLVED IN: biological_process unknown; LOCATED IN: CUL4 RING ubiquitin ligase complex; EXPRESSED IN: 24 plant structures; EXPRESSED DURING: 13 growth stages; CONTAINS InterPro DOMAIN/s: WD40 repeat 2 (InterPro:IPR019782), WD40 repeat, conserved site (InterPro:IPR019775), WD40 repeat (InterPro:IPR001680), Small-subunit proce…
gene:Zm00001d038832	chr6:165376373-165379007	endosperm WT	endosperm mutant	21.251	48.0091	1.17578	4.51769	5e-05	0.000404377	yes	Zm00001d038832	AT5G22650.1	histone deacetylase 2B (HD2B); FUNCTIONS IN: histone deacetylase activity; INVOLVED IN: DNA mediated transformation, negative regulation of transcription, polarity specification of adaxial/abaxial axis; LOCATED IN: cytosol, nucleolus, cell wall, plasma membrane; EXPRESSED IN: 25 plant structures; EXPRESSED DURING: 13 growth stages; BEST Arabidopsis thaliana protein match is: histone deacetylase 3…
gene:Zm00001d032668	chr1:233716807-233720568	endosperm WT	endosperm mutant	35.7918	80.8471	1.17557	4.62304	5e-05	0.000404377	yes	Zm00001d032668	AT1G17880.1	basic transcription factor 3 (BTF3); FUNCTIONS IN: sequence-specific DNA binding transcription factor activity; INVOLVED IN: response to salt stress; LOCATED IN: cellular_component unknown; EXPRESSED IN: 24 plant structures; EXPRESSED DURING: 15 growth stages; CONTAINS InterPro DOMAIN/s: Nascent polypeptide-associated complex NAC (InterPro:IPR002715); BEST Arabidopsis thaliana protein match is: N…
gene:Zm00001d026222	chr10:141445402-141450718	endosperm WT	endosperm mutant	1.65836	3.74529	1.17532	3.84558	5e-05	0.000404377	yes	Zm00001d026222	AT3G03130.1	unknown protein; BEST Arabidopsis thaliana protein match is: unknown protein (TAIR:AT5G17160.1)
gene:Zm00001d019987	chr7:82851886-82855838	endosperm WT	endosperm mutant	7.63456	17.2407	1.1752	4.43454	5e-05	0.000404377	yes	Zm00001d019987	AT4G25340.1	FK506 BINDING PROTEIN 53 (FKBP53); FUNCTIONS IN: FK506 binding, peptidyl-prolyl cis-trans isomerase activity, histone binding; INVOLVED IN: nucleosome assembly; LOCATED IN: nucleolus, nucleus; EXPRESSED IN: 23 plant structures; EXPRESSED DURING: 13 growth stages; CONTAINS InterPro DOMAIN/s: Peptidyl-prolyl cis-trans isomerase, FKBP-type (InterPro:IPR001179); BEST Arabidopsis thaliana protein matc…
gene:Zm00001d010314	chr8:109191592-109194518	endosperm WT	endosperm mutant	3.34224	7.54445	1.1746	2.75526	5e-05	0.000404377	yes	Zm00001d010314	AT4G15545.1	unknown protein; BEST Arabidopsis thaliana protein match is: unknown protein (TAIR:AT1G16520.1)
gene:Zm00001d015379	chr5:87175711-87181163	endosperm WT	endosperm mutant	7.34555	16.5785	1.17437	3.58791	5e-05	0.000404377	yes	Zm00001d015379	AT1G79200.1	unknown protein
gene:Zm00001d007822	chr2:240319173-240321064	endosperm WT	endosperm mutant	3.2247	7.27583	1.17395	1.81315	0.00405	0.0174566	yes	Zm00001d007822	AT4G14615.1	unknown protein; FUNCTIONS IN: molecular_function unknown; INVOLVED IN: biological_process unknown; LOCATED IN: endomembrane system; EXPRESSED IN: 24 plant structures; EXPRESSED DURING: 15 growth stages; CONTAINS InterPro DOMAIN/s: Protein of unknown function DUF2346 (InterPro:IPR018625); BEST Arabidopsis thaliana protein match is: unknown protein (TAIR:AT1G52825.1)
gene:Zm00001d047469	chr9:131085526-131087944	endosperm WT	endosperm mutant	20.4048	46.036	1.17386	4.63068	5e-05	0.000404377	yes	Zm00001d047469	AT1G11240.1	CONTAINS InterPro DOMAIN/s: Nucleolar protein 12 (InterPro:IPR019186)
gene:Zm00001d028960	chr1:52938629-52945326	endosperm WT	endosperm mutant	37.1431	83.7892	1.17367	4.63363	5e-05	0.000404377	yes	Zm00001d028960	AT2G27090.1	Protein of unknown function (DUF630 and DUF632); INVOLVED IN: N-terminal protein myristoylation; LOCATED IN: plasma membrane; EXPRESSED IN: 24 plant structures; EXPRESSED DURING: 13 growth stages; CONTAINS InterPro DOMAIN/s: Protein of unknown function DUF630 (InterPro:IPR006868), Protein of unknown function DUF632 (InterPro:IPR006867); BEST Arabidopsis thaliana protein match is: Protein of unkno…
PCNA	chr5:220297124-220299214	endosperm WT	endosperm mutant	2.01489	4.53978	1.17192	2.1266	0.0005	0.00304795	yes	PCNA	#N/A	#N/A
gene:Zm00001d050921	chr4:131330256-131332547	endosperm WT	endosperm mutant	32.7809	73.8587	1.17191	4.41271	5e-05	0.000404377	yes	Zm00001d050921	AT1G74050.1	Ribosomal protein L6 family protein; FUNCTIONS IN: structural constituent of ribosome; INVOLVED IN: translation; LOCATED IN: ribosome, cytosolic large ribosomal subunit, intracellular, plasma membrane, membrane; EXPRESSED IN: leaf; CONTAINS InterPro DOMAIN/s: Ribosomal protein L6, N-terminal (InterPro:IPR005568), Ribosomal protein L6E (InterPro:IPR000915); BEST Arabidopsis thaliana protein match …
gene:Zm00001d022111	chr7:170578901-170582501	endosperm WT	endosperm mutant	3.67207	8.26909	1.17114	2.8976	5e-05	0.000404377	yes	Zm00001d022111	AT5G35530.1	Ribosomal protein S3 family protein; FUNCTIONS IN: structural constituent of ribosome; INVOLVED IN: response to salt stress, translation; LOCATED IN: cytosolic small ribosomal subunit, cytosolic ribosome, nucleolus, membrane; EXPRESSED IN: 23 plant structures; EXPRESSED DURING: 14 growth stages; CONTAINS InterPro DOMAIN/s: K Homology, prokaryotic type (InterPro:IPR009019), K Homology, type 2 (Int…
gene:Zm00001d009567	chr8:70664934-70665783	endosperm WT	endosperm mutant	48.2811	108.713	1.17099	3.78268	5e-05	0.000404377	yes	Zm00001d009567	AT2G20520.1	FASCICLIN-like arabinogalactan 6 (FLA6); CONTAINS InterPro DOMAIN/s: FAS1 domain (InterPro:IPR000782); BEST Arabidopsis thaliana protein match is: FASCICLIN-like arabinoogalactan 9 (TAIR:AT1G03870.1)
gene:Zm00001d048159	chr9:151140961-151144503	endosperm WT	endosperm mutant	44.8721	101.005	1.17053	4.76196	5e-05	0.000404377	yes	Zm00001d048159	AT4G34670.1	Ribosomal protein S3Ae; FUNCTIONS IN: structural constituent of ribosome; INVOLVED IN: translation; LOCATED IN: in 6 components; EXPRESSED IN: 23 plant structures; EXPRESSED DURING: 13 growth stages; CONTAINS InterPro DOMAIN/s: Ribosomal protein S3Ae, conserved site (InterPro:IPR018281), Ribosomal protein S3Ae (InterPro:IPR001593); BEST Arabidopsis thaliana protein match is: Ribosomal protein S3A…
gene:Zm00001d045577	chr9:27179018-27182690	endosperm WT	endosperm mutant	54.911	123.585	1.17034	4.54681	5e-05	0.000404377	yes	Zm00001d045577	AT1G33140.1	PIGGYBACK2 (PGY2); FUNCTIONS IN: structural constituent of ribosome, rRNA binding; INVOLVED IN: adaxial/abaxial pattern formation, translation; LOCATED IN: cytosolic large ribosomal subunit, vacuole, large ribosomal subunit, membrane, chloroplast envelope; EXPRESSED IN: 7 plant structures; EXPRESSED DURING: L mature pollen stage, M germinated pollen stage; CONTAINS InterPro DOMAIN/s: Ribosomal pr…
gene:Zm00001d013747	chr5:19178318-19179668	endosperm WT	endosperm mutant	3.70533	8.3389	1.17026	2.54834	5e-05	0.000404377	yes	Zm00001d013747	AT2G29900.1	Presenilin-2 (PS2); FUNCTIONS IN: molecular_function unknown; INVOLVED IN: intracellular signaling pathway; LOCATED IN: integral to membrane, membrane; EXPRESSED IN: 24 plant structures; EXPRESSED DURING: 13 growth stages; CONTAINS InterPro DOMAIN/s: Peptidase A22, presenilin signal peptide (InterPro:IPR006639), Peptidase A22A, presenilin (InterPro:IPR001108); BEST Arabidopsis thaliana protein ma…
gene:Zm00001d003268	chr2:38416095-38418903	endosperm WT	endosperm mutant	4.1162	9.26046	1.16977	2.68403	5e-05	0.000404377	yes	Zm00001d003268	AT3G03420.1	Ku70-binding family protein; CONTAINS InterPro DOMAIN/s: Peptidase M76, ATP23 (InterPro:IPR019165)
gene:Zm00001d026796	chr4:40834691-40838348	endosperm WT	endosperm mutant	3.01058	6.76334	1.16769	1.80338	0.0047	0.0196456	yes	Zm00001d026796	#N/A	#N/A
gene:Zm00001d026619	chr10:149049345-149053822	endosperm WT	endosperm mutant	17.1667	38.5569	1.16737	4.44761	5e-05	0.000404377	yes	Zm00001d026619	AT5G08570.1	Pyruvate kinase family protein; FUNCTIONS IN: pyruvate kinase activity, potassium ion binding, magnesium ion binding, catalytic activity; INVOLVED IN: glycolysis; LOCATED IN: cellular_component unknown; EXPRESSED IN: 22 plant structures; EXPRESSED DURING: 13 growth stages; CONTAINS InterPro DOMAIN/s: Pyruvate kinase, C-terminal-like (InterPro:IPR015795), Pyruvate kinase, active site (InterPro:IPR…
gene:Zm00001d007572	chr2:235054334-235059928	endosperm WT	endosperm mutant	1.63144	3.66406	1.16729	3.08389	5e-05	0.000404377	yes	Zm00001d007572	AT3G23070.1	CRM family member 3A (CFM3A); FUNCTIONS IN: RNA binding; INVOLVED IN: seed development, Group II intron splicing; LOCATED IN: chloroplast; EXPRESSED IN: 22 plant structures; EXPRESSED DURING: 13 growth stages; CONTAINS InterPro DOMAIN/s: RNA-binding, CRM domain (InterPro:IPR001890); BEST Arabidopsis thaliana protein match is: CRM family member 3B (TAIR:AT4G14510.1)
gene:Zm00001d034598	chr1:297473676-297474069	endosperm WT	endosperm mutant	37.4669	84.14	1.16718	2.95239	5e-05	0.000404377	yes	Zm00001d034598	AT5G12190.1	RNA-binding (RRM/RBD/RNP motifs) family protein; FUNCTIONS IN: RNA binding, nucleotide binding, nucleic acid binding; INVOLVED IN: biological_process unknown; EXPRESSED IN: 24 plant structures; EXPRESSED DURING: 13 growth stages; CONTAINS InterPro DOMAIN/s: RNA recognition motif, RNP-1 (InterPro:IPR000504), Nucleotide-binding, alpha-beta plait (InterPro:IPR012677); BEST Arabidopsis thaliana prote…
gene:Zm00001d015603	chr5:100721726-100723259	endosperm WT	endosperm mutant	0.919192	2.06408	1.16706	1.56803	0.0133	0.0453862	yes	Zm00001d015603	AT5G63420.1	embryo defective 2746 (emb2746); FUNCTIONS IN: hydrolase activity, DNA binding, catalytic activity; INVOLVED IN: metabolic process, embryo development ending in seed dormancy; LOCATED IN: chloroplast; EXPRESSED IN: 22 plant structures; EXPRESSED DURING: 13 growth stages; CONTAINS InterPro DOMAIN/s: SANT, DNA-binding (InterPro:IPR001005), RNA-metabolising metallo-beta-lactamase (InterPro:IPR011108…
gene:Zm00001d000485	chr3:19818597-19830049	endosperm WT	endosperm mutant	2.30864	5.18303	1.16675	1.75141	0.00665	0.0259151	yes	Zm00001d000485	#N/A	#N/A
gene:Zm00001d031979	chr1:208400550-208401401	endosperm WT	endosperm mutant	3.56362	7.99709	1.16613	2.07813	0.0009	0.00501325	yes	Zm00001d031979	AT3G11750.1	FOLB1; FUNCTIONS IN: dihydroneopterin aldolase activity; INVOLVED IN: folic acid and derivative metabolic process; EXPRESSED IN: 19 plant structures; EXPRESSED DURING: 10 growth stages; CONTAINS InterPro DOMAIN/s: Dihydroneopterin aldolase (InterPro:IPR006157), Dihydroneopterin aldolase subgroup (InterPro:IPR006156); BEST Arabidopsis thaliana protein match is: Dihydroneopterin aldolase (TAIR:AT5G…
gene:Zm00001d027527	chr1:7457234-7459538	endosperm WT	endosperm mutant	21.5789	48.4034	1.16549	4.22895	5e-05	0.000404377	yes	Zm00001d027527	AT1G72370.1	40s ribosomal protein SA (P40); FUNCTIONS IN: structural constituent of ribosome; INVOLVED IN: response to salt stress, mature ribosome assembly, translation, response to osmotic stress; LOCATED IN: in 8 components; EXPRESSED IN: 25 plant structures; EXPRESSED DURING: 14 growth stages; CONTAINS InterPro DOMAIN/s: Ribosomal protein S2 (InterPro:IPR001865), Ribosomal protein S2, conserved site (Int…
gene:Zm00001d036392	chr6:86656484-86658128	endosperm WT	endosperm mutant	8.17796	18.3246	1.16397	2.51806	5e-05	0.000404377	yes	Zm00001d036392	AT4G35900.1	FD; CONTAINS InterPro DOMAIN/s: Basic-leucine zipper (bZIP) transcription factor (InterPro:IPR004827), bZIP transcription factor, bZIP-1 (InterPro:IPR011616); BEST Arabidopsis thaliana protein match is: basic region/leucine zipper motif 27 (TAIR:AT2G17770.2)
gene:Zm00001d050698	chr4:116657648-116658845	endosperm WT	endosperm mutant	12.6606	28.3639	1.16372	3.93023	5e-05	0.000404377	yes	Zm00001d050698	AT1G21200.1	sequence-specific DNA binding transcription factors; CONTAINS InterPro DOMAIN/s: SANT, DNA-binding (InterPro:IPR001005); BEST Arabidopsis thaliana protein match is: unknown protein (TAIR:AT1G76870.1)
gene:Zm00001d017216	chr5:189152858-189163227	endosperm WT	endosperm mutant	4.14511	9.28356	1.16327	4.35972	5e-05	0.000404377	yes	Zm00001d017216	AT5G14580.1	polyribonucleotide nucleotidyltransferase, putative; FUNCTIONS IN: polyribonucleotide nucleotidyltransferase activity, 3'-5'-exoribonuclease activity, RNA binding, nucleic acid binding; INVOLVED IN: mRNA catabolic process, RNA processing; LOCATED IN: mitochondrion; EXPRESSED IN: 16 plant structures; EXPRESSED DURING: 7 growth stages; CONTAINS InterPro DOMAIN/s: K Homology, type 1, subgroup (Inter…
gene:Zm00001d039263	chr3:765432-766898	endosperm WT	endosperm mutant	6.26459	14.0191	1.1621	2.3569	0.0003	0.00197334	yes	Zm00001d039263	AT2G33845.1	Nucleic acid-binding, OB-fold-like protein; FUNCTIONS IN: molecular_function unknown; INVOLVED IN: biological_process unknown; LOCATED IN: chloroplast; EXPRESSED IN: 22 plant structures; EXPRESSED DURING: 13 growth stages; CONTAINS InterPro DOMAIN/s: Nucleic acid-binding, OB-fold-like (InterPro:IPR016027), Nucleic acid-binding, OB-fold (InterPro:IPR012340); BEST Arabidopsis thaliana protein match…
gene:Zm00001d029983	chr1:97416253-97419693	endosperm WT	endosperm mutant	5.04718	11.2845	1.1608	1.75741	0.00485	0.0201559	yes	Zm00001d029983	AT4G17090.1	chloroplast beta-amylase (CT-BMY); CONTAINS InterPro DOMAIN/s: Glycoside hydrolase, family 14, conserved site (InterPro:IPR018238), Glycoside hydrolase, family 14 (InterPro:IPR001554), Glycoside hydrolase, catalytic core (InterPro:IPR017853), Glycoside hydrolase, family 14B, plant (InterPro:IPR001371), Glycoside hydrolase, subgroup, catalytic core (InterPro:IPR013781); BEST Arabidopsis thaliana p…
gene:Zm00001d052952	chr4:206113706-206115890	endosperm WT	endosperm mutant	7.66788	17.1278	1.15944	2.85278	5e-05	0.000404377	yes	Zm00001d052952	AT3G03920.1	H/ACA ribonucleoprotein complex, subunit Gar1/Naf1 protein; FUNCTIONS IN: snoRNA binding, pseudouridine synthase activity, RNA binding; LOCATED IN: chloroplast thylakoid membrane, nucleolus; EXPRESSED IN: 23 plant structures; EXPRESSED DURING: 13 growth stages; CONTAINS InterPro DOMAIN/s: H/ACA ribonucleoprotein complex, subunit Gar1, eukaryote (InterPro:IPR021154), H/ACA ribonucleoprotein comple…
gene:Zm00001d020134,gene:Zm00001d020135	chr7:94949584-94962615	endosperm WT	endosperm mutant	0.964174	2.15294	1.15894	1.87778	5e-05	0.000404377	yes	Zm00001d020134,Zm00001d020135	#N/A	#N/A
gene:Zm00001d032504	chr1:228756860-228759565	endosperm WT	endosperm mutant	6.35074	14.1568	1.15649	2.9787	5e-05	0.000404377	yes	Zm00001d032504	AT4G12420.1	SKU5; FUNCTIONS IN: oxidoreductase activity, copper ion binding; INVOLVED IN: cell tip growth; LOCATED IN: in 7 components; EXPRESSED IN: 26 plant structures; EXPRESSED DURING: 14 growth stages; CONTAINS InterPro DOMAIN/s: Multicopper oxidase, type 3 (InterPro:IPR011707), Cupredoxin (InterPro:IPR008972), Multicopper oxidase, type 2 (InterPro:IPR011706), Multicopper oxidase, type 1 (InterPro:IPR00…
gene:Zm00001d034041	chr1:282017806-282021166	endosperm WT	endosperm mutant	4.73386	10.5433	1.15524	1.76138	0.00715	0.0275061	yes	Zm00001d034041	#N/A	#N/A
gene:Zm00001d013449	chr5:11834941-11838699	endosperm WT	endosperm mutant	6.10971	13.6031	1.15476	3.87586	5e-05	0.000404377	yes	Zm00001d013449	AT1G48570.1	zinc finger (Ran-binding) family protein; FUNCTIONS IN: binding, zinc ion binding; LOCATED IN: intracellular, chloroplast; EXPRESSED IN: 22 plant structures; EXPRESSED DURING: 13 growth stages; CONTAINS InterPro DOMAIN/s: Zinc finger, RanBP2-type (InterPro:IPR001876); BEST Arabidopsis thaliana protein match is: Ran BP2/NZF zinc finger-like superfamily protein (TAIR:AT1G70650.2)
gene:Zm00001d017324	chr5:192697940-192709743	endosperm WT	endosperm mutant	22.1042	49.2074	1.15456	3.9082	5e-05	0.000404377	yes	Zm00001d017324	AT2G24490.1	replicon protein A2 (RPA2); CONTAINS InterPro DOMAIN/s: Winged helix-turn-helix transcription repressor DNA-binding (InterPro:IPR011991), Nucleic acid-binding, OB-fold-like (InterPro:IPR016027), Nucleic acid-binding, OB-fold (InterPro:IPR012340), Replication protein A, subunit RPA32 (InterPro:IPR014646), Replication protein A, C-terminal (InterPro:IPR014892), Nucleic acid binding, OB-fold, tRNA/h…
gene:Zm00001d053066	chr4:211860105-211862819	endosperm WT	endosperm mutant	6.93899	15.4374	1.15363	3.28858	5e-05	0.000404377	yes	Zm00001d053066	AT5G49940.1	NIFU-like protein 2 (NFU2); FUNCTIONS IN: structural molecule activity; INVOLVED IN: chloroplast organization, iron-sulfur cluster assembly; LOCATED IN: chloroplast; EXPRESSED IN: 24 plant structures; EXPRESSED DURING: 15 growth stages; CONTAINS InterPro DOMAIN/s: NIF system FeS cluster assembly, NifU, C-terminal (InterPro:IPR001075); BEST Arabidopsis thaliana protein match is: NFU domain protein…
gene:Zm00001d048110	chr9:150360030-150360465	endosperm WT	endosperm mutant	3.18848	7.08578	1.15206	1.8538	0.00345	0.0153923	yes	Zm00001d048110	AT2G20830.2	transferases;folic acid binding; FUNCTIONS IN: folic acid binding, transferase activity; INVOLVED IN: metabolic process; EXPRESSED IN: 24 plant structures; EXPRESSED DURING: 15 growth stages; CONTAINS InterPro DOMAIN/s: Formiminotransferase, N-terminal subdomain (InterPro:IPR012886), Essential protein Yae1, N-terminal (InterPro:IPR019191), Formiminotransferas, N- and C-terminal subdomains (InterP…
gene:Zm00001d025891	chr10:133171585-133172368	endosperm WT	endosperm mutant	13.0595	29.0099	1.15145	2.41456	0.00015	0.00107864	yes	Zm00001d025891	AT5G23140.1	nuclear-encoded CLP protease P7 (NCLPP7); FUNCTIONS IN: cobalt ion binding, zinc ion binding; INVOLVED IN: proteolysis; LOCATED IN: in 6 components; EXPRESSED IN: 22 plant structures; EXPRESSED DURING: 13 growth stages; CONTAINS InterPro DOMAIN/s: Peptidase S14, ClpP, active site (InterPro:IPR018215), Peptidase S14, ClpP (InterPro:IPR001907); BEST Arabidopsis thaliana protein match is: nuclear en…
EFTS	chr3:223829597-223834192	endosperm WT	endosperm mutant	12.5813	27.9469	1.15141	4.30689	5e-05	0.000404377	yes	EFTS	#N/A	#N/A
gene:Zm00001d017643	chr5:202957209-202960229	endosperm WT	endosperm mutant	1.74714	3.8787	1.15058	2.52744	0.0001	0.000756042	yes	Zm00001d017643	AT5G06750.1	Protein phosphatase 2C family protein; FUNCTIONS IN: protein serine/threonine phosphatase activity, catalytic activity; INVOLVED IN: protein amino acid dephosphorylation; LOCATED IN: mitochondrion, protein serine/threonine phosphatase complex; EXPRESSED IN: 22 plant structures; EXPRESSED DURING: 13 growth stages; CONTAINS InterPro DOMAIN/s: Protein phosphatase 2C, manganese/magnesium aspartate bi…
gene:Zm00001d006759	chr2:216115934-216121521	endosperm WT	endosperm mutant	3.01887	6.70113	1.15039	3.50603	5e-05	0.000404377	yes	Zm00001d006759	AT1G18670.1	IMPAIRED IN BABA-INDUCED STERILITY 1 (IBS1); FUNCTIONS IN: protein serine/threonine kinase activity, protein kinase activity, kinase activity, ATP binding; INVOLVED IN: protein amino acid phosphorylation, N-terminal protein myristoylation; LOCATED IN: plasma membrane; EXPRESSED IN: 20 plant structures; EXPRESSED DURING: 13 growth stages; CONTAINS InterPro DOMAIN/s: Protein kinase, ATP binding sit…
gene:Zm00001d007469	chr2:232361665-232362824	endosperm WT	endosperm mutant	2.98326	6.61774	1.14945	1.89296	0.00225	0.0108093	yes	Zm00001d007469	AT1G09320.1	agenet domain-containing protein; FUNCTIONS IN: RNA binding; INVOLVED IN: biological_process unknown; LOCATED IN: chloroplast; EXPRESSED IN: 24 plant structures; EXPRESSED DURING: 15 growth stages; CONTAINS InterPro DOMAIN/s: Tudor-like, plant (InterPro:IPR014002), Agenet (InterPro:IPR008395); BEST Arabidopsis thaliana protein match is: agenet domain-containing protein (TAIR:AT3G06520.1)
gene:Zm00001d007145	chr2:223322273-223324776	endosperm WT	endosperm mutant	23.4763	52.0562	1.14886	4.46849	5e-05	0.000404377	yes	Zm00001d007145	AT5G06360.1	Ribosomal protein S8e family protein; CONTAINS InterPro DOMAIN/s: Ribosomal protein S8e/ribosomal biogenesis NSA2= (InterPro:IPR022309)
gene:Zm00001d046234	chr9:73800613-73803659	endosperm WT	endosperm mutant	65.2172	144.574	1.14848	4.62674	5e-05	0.000404377	yes	Zm00001d046234	AT1G14520.1	myo-inositol oxygenase 1 (MIOX1); FUNCTIONS IN: inositol oxygenase activity, oxidoreductase activity; INVOLVED IN: syncytium formation; LOCATED IN: cytoplasm; EXPRESSED IN: 6 plant structures; CONTAINS InterPro DOMAIN/s: Protein of unknown function DUF706 (InterPro:IPR007828); BEST Arabidopsis thaliana protein match is: myo-inositol oxygenase 2 (TAIR:AT2G19800.1)
gene:Zm00001d027924	chr1:17775778-17777344	endosperm WT	endosperm mutant	10.5003	23.2683	1.14793	2.76522	5e-05	0.000404377	yes	Zm00001d027924	AT3G16770.1	ethylene-responsive element binding protein (EBP); CONTAINS InterPro DOMAIN/s: DNA-binding, integrase-type (InterPro:IPR016177), Pathogenesis-related transcriptional factor/ERF, DNA-binding (InterPro:IPR001471); BEST Arabidopsis thaliana protein match is: Integrase-type DNA-binding superfamily protein (TAIR:AT2G47520.1)
gene:Zm00001d014973	chr5:70720011-70727303	endosperm WT	endosperm mutant	0.948446	2.10129	1.14764	1.4436	0.00025	0.00168205	yes	Zm00001d014973	AT5G14850.1	Alg9-like mannosyltransferase family; FUNCTIONS IN: mannosyltransferase activity, transferase activity, transferring glycosyl groups; INVOLVED IN: GPI anchor biosynthetic process, GPI anchor metabolic process; LOCATED IN: endoplasmic reticulum membrane, intrinsic to endoplasmic reticulum membrane; EXPRESSED IN: 22 plant structures; EXPRESSED DURING: 12 growth stages; CONTAINS InterPro DOMAIN/s: A…
gene:Zm00001d012776	chr8:180682192-180684162	endosperm WT	endosperm mutant	0.990936	2.19482	1.14724	1.95532	0.00165	0.00832702	yes	Zm00001d012776	AT4G23630.1	VIRB2-interacting protein 1 (BTI1); INVOLVED IN: biological_process unknown; LOCATED IN: endoplasmic reticulum, plasma membrane, endoplasmic reticulum membrane, vacuole; EXPRESSED IN: 26 plant structures; EXPRESSED DURING: 15 growth stages; CONTAINS InterPro DOMAIN/s: Reticulon (InterPro:IPR003388); BEST Arabidopsis thaliana protein match is: VIRB2-interacting protein 2 (TAIR:AT4G11220.1)
gene:Zm00001d018528	chr5:222517400-222520354	endosperm WT	endosperm mutant	1.63141	3.61272	1.14697	2.89435	5e-05	0.000404377	yes	Zm00001d018528	AT5G38730.1	Tetratricopeptide repeat (TPR)-like superfamily protein; CONTAINS InterPro DOMAIN/s: Pentatricopeptide repeat (InterPro:IPR002885); BEST Arabidopsis thaliana protein match is: Pentatricopeptide repeat (PPR-like) superfamily protein (TAIR:AT1G05670.2)
gene:Zm00001d038914	chr6:166871192-166875978	endosperm WT	endosperm mutant	18.2447	40.4021	1.14695	3.95138	5e-05	0.000404377	yes	Zm00001d038914	AT1G65700.3	Small nuclear ribonucleoprotein family protein; FUNCTIONS IN: molecular_function unknown; INVOLVED IN: biological_process unknown; LOCATED IN: nucleus, small nucleolar ribonucleoprotein complex; EXPRESSED IN: 24 plant structures; EXPRESSED DURING: 13 growth stages; CONTAINS InterPro DOMAIN/s: Like-Sm ribonucleoprotein (LSM) domain (InterPro:IPR001163), Like-Sm ribonucleoprotein (LSM)-related doma…
gene:Zm00001d030508	chr1:140235549-140243657	endosperm WT	endosperm mutant	3.18809	7.05296	1.14554	3.40408	5e-05	0.000404377	yes	Zm00001d030508	AT1G69420.2	DHHC-type zinc finger family protein; FUNCTIONS IN: zinc ion binding; INVOLVED IN: biological_process unknown; LOCATED IN: endomembrane system; EXPRESSED IN: 22 plant structures; EXPRESSED DURING: 13 growth stages; CONTAINS InterPro DOMAIN/s: Zinc finger, DHHC-type (InterPro:IPR001594); BEST Arabidopsis thaliana protein match is: DHHC-type zinc finger family protein (TAIR:AT4G15080.1)
gene:Zm00001d031700	chr1:198833248-198838390	endosperm WT	endosperm mutant	2.79894	6.19133	1.14537	2.99543	5e-05	0.000404377	yes	Zm00001d031700	AT1G08760.1	Plant protein of unknown function (DUF936); FUNCTIONS IN: molecular_function unknown; INVOLVED IN: biological_process unknown; LOCATED IN: cellular_component unknown; EXPRESSED IN: cultured cell; CONTAINS InterPro DOMAIN/s: Protein of unknown function DUF936, plant (InterPro:IPR010341); BEST Arabidopsis thaliana protein match is: Plant protein of unknown function (DUF936) (TAIR:AT3G14170.1)
RPS8	chr4:237928383-237930905	endosperm WT	endosperm mutant	75.6182	167.172	1.14453	4.63397	5e-05	0.000404377	yes	RPS8	#N/A	#N/A
gene:Zm00001d047814	chr9:142497781-142500049	endosperm WT	endosperm mutant	0.927411	2.04932	1.14387	1.2765	0.01145	0.0403556	yes	Zm00001d047814	AT5G02230.1	Haloacid dehalogenase-like hydrolase (HAD) superfamily protein; FUNCTIONS IN: hydrolase activity, catalytic activity; INVOLVED IN: metabolic process; LOCATED IN: cellular_component unknown; EXPRESSED IN: 24 plant structures; EXPRESSED DURING: 15 growth stages; CONTAINS InterPro DOMAIN/s: Haloacid dehalogenase-like hydrolase (InterPro:IPR005834), Pyrimidine 5-nucleotidase (InterPro:IPR010237), HAD…
gene:Zm00001d007754	chr2:238899450-238905346	endosperm WT	endosperm mutant	7.08686	15.6574	1.14362	3.95659	5e-05	0.000404377	yes	Zm00001d007754	AT1G16870.1	mitochondrial 28S ribosomal protein S29-related; CONTAINS InterPro DOMAIN/s: Ribosomal protein S23/S29, mitochondrial (InterPro:IPR019368)
gene:Zm00001d017239	chr5:190049316-190050888	endosperm WT	endosperm mutant	9.09218	20.0846	1.14339	4.18828	5e-05	0.000404377	yes	Zm00001d017239	AT3G63130.1	RAN GTPase activating protein 1 (RANGAP1); FUNCTIONS IN: RAN GTPase activator activity; INVOLVED IN: M phase specific microtubule process, protein import into nucleus, cytokinesis; LOCATED IN: nuclear envelope, plasma membrane, chloroplast, cell division site, cell plate; EXPRESSED IN: 23 plant structures; EXPRESSED DURING: 14 growth stages; BEST Arabidopsis thaliana protein match is: RAN GTPase …
gene:Zm00001d004070	chr2:80075696-80081259	endosperm WT	endosperm mutant	14.0812	31.0938	1.14286	3.47484	5e-05	0.000404377	yes	Zm00001d004070	AT5G60980.2	Nuclear transport factor 2 (NTF2) family protein with RNA binding (RRM-RBD-RNP motifs) domain; FUNCTIONS IN: RNA binding, nucleotide binding, nucleic acid binding; INVOLVED IN: transport, nucleocytoplasmic transport; LOCATED IN: intracellular; EXPRESSED IN: 23 plant structures; EXPRESSED DURING: 13 growth stages; CONTAINS InterPro DOMAIN/s: Nuclear transport factor 2 (InterPro:IPR002075), RNA rec…
gene:Zm00001d038088	chr6:147389478-147392520	endosperm WT	endosperm mutant	20.5557	45.3613	1.14193	3.6979	5e-05	0.000404377	yes	Zm00001d038088	AT5G48870.1	SUPERSENSITIVE TO ABA AND DROUGHT 1 (SAD1); CONTAINS InterPro DOMAIN/s: Like-Sm ribonucleoprotein (LSM) domain (InterPro:IPR001163), Like-Sm ribonucleoprotein (LSM) domain, eukaryotic/archaea-type (InterPro:IPR006649), Like-Sm ribonucleoprotein (LSM)-related domain (InterPro:IPR010920)
gene:Zm00001d038973	chr6:168027263-168030325	endosperm WT	endosperm mutant	8.30596	18.3263	1.14169	3.6285	5e-05	0.000404377	yes	Zm00001d038973	AT4G30930.1	NUCLEAR FUSION DEFECTIVE 1 (NFD1); FUNCTIONS IN: structural constituent of ribosome, RNA binding; INVOLVED IN: translation, karyogamy, embryo sac development, double fertilization forming a zygote and endosperm, pollen development; LOCATED IN: mitochondrion, ribosome; EXPRESSED IN: 22 plant structures; EXPRESSED DURING: 13 growth stages; CONTAINS InterPro DOMAIN/s: Ribosomal protein L21, conserve…
gene:Zm00001d026681	chr10:149805349-149806567	endosperm WT	endosperm mutant	11.7668	25.9469	1.14084	2.50794	5e-05	0.000404377	yes	Zm00001d026681	AT1G74450.1	FUNCTIONS IN: molecular_function unknown; INVOLVED IN: biological_process unknown; EXPRESSED IN: 24 plant structures; EXPRESSED DURING: 14 growth stages; CONTAINS InterPro DOMAIN/s: Protein BYPASS related (InterPro:IPR008511); BEST Arabidopsis thaliana protein match is: Protein of unknown function (DUF793) (TAIR:AT1G18740.1)
gene:Zm00001d010731	chr8:126262317-126268366	endosperm WT	endosperm mutant	7.65381	16.8718	1.14037	3.71315	5e-05	0.000404377	yes	Zm00001d010731	AT1G55900.1	TIM50; FUNCTIONS IN: molecular_function unknown; INVOLVED IN: embryo development ending in seed dormancy; LOCATED IN: mitochondrion, mitochondrial inner membrane; EXPRESSED IN: 24 plant structures; EXPRESSED DURING: 13 growth stages; CONTAINS InterPro DOMAIN/s: NLI interacting factor (InterPro:IPR004274); BEST Arabidopsis thaliana protein match is: Haloacid dehalogenase-like hydrolase (HAD) super…
gene:Zm00001d042600	chr3:173133841-173138661	endosperm WT	endosperm mutant	2.10999	4.64895	1.13967	1.97229	0.00205	0.0100026	yes	Zm00001d042600	AT4G10040.1	cytochrome c-2 (CYTC-2); CONTAINS InterPro DOMAIN/s: Cytochrome c, class IA/ IB (InterPro:IPR002327), Cytochrome c, class I (InterPro:IPR003088), Cytochrome c domain (InterPro:IPR009056); BEST Arabidopsis thaliana protein match is: CYTOCHROME C-1 (TAIR:AT1G22840.1)
gene:Zm00001d001994	chr2:4073692-4075345	endosperm WT	endosperm mutant	1.967	4.33382	1.13965	2.91218	5e-05	0.000404377	yes	Zm00001d001994	AT5G20600.1	FUNCTIONS IN: molecular_function unknown; INVOLVED IN: rRNA processing; LOCATED IN: preribosome, small subunit precursor; EXPRESSED IN: 22 plant structures; EXPRESSED DURING: 13 growth stages; CONTAINS InterPro DOMAIN/s: Nucleolar, Nop52 (InterPro:IPR010301)
gene:Zm00001d050577	chr4:101826607-101828504	endosperm WT	endosperm mutant	6.66564	14.6828	1.13931	2.78612	5e-05	0.000404377	yes	Zm00001d050577	AT5G13170.1	senescence-associated gene 29 (SAG29); LOCATED IN: endomembrane system, integral to membrane, membrane; EXPRESSED IN: 13 plant structures; EXPRESSED DURING: LP.04 four leaves visible, 4 anthesis, C globular stage, petal differentiation and expansion stage; CONTAINS InterPro DOMAIN/s: MtN3/saliva-related transmembrane protein, conserved region (InterPro:IPR018169), RAG1-activating protein 1 homolo…
gene:Zm00001d021511	chr7:154590412-154592259	endosperm WT	endosperm mutant	56.6481	124.704	1.13841	4.48776	5e-05	0.000404377	yes	Zm00001d021511	AT4G16720.1	Ribosomal protein L23/L15e family protein; FUNCTIONS IN: structural constituent of ribosome; INVOLVED IN: translation; LOCATED IN: cytosolic ribosome, ribosome, cytosolic large ribosomal subunit, plasma membrane; EXPRESSED IN: 23 plant structures; EXPRESSED DURING: 13 growth stages; CONTAINS InterPro DOMAIN/s: Ribosomal protein L15e (InterPro:IPR000439), Ribosomal protein L23/L15e, core (InterPro…
gene:Zm00001d034750	chr1:301294414-301300276	endosperm WT	endosperm mutant	13.2951	29.2501	1.13754	3.98574	5e-05	0.000404377	yes	Zm00001d034750	AT3G16810.1	pumilio 24 (PUM24); FUNCTIONS IN: RNA binding, binding; LOCATED IN: nucleolus; EXPRESSED IN: 22 plant structures; EXPRESSED DURING: 13 growth stages; CONTAINS InterPro DOMAIN/s: Pumilio RNA-binding repeat (InterPro:IPR001313), Armadillo-like helical (InterPro:IPR011989), Armadillo-type fold (InterPro:IPR016024); BEST Arabidopsis thaliana protein match is: pumilio 5 (TAIR:AT3G20250.1)
gene:Zm00001d028541	chr1:38683756-38684321	endosperm WT	endosperm mutant	6.10103	13.4206	1.13732	2.02311	0.0008	0.00454219	yes	Zm00001d028541	AT4G34555.1	Ribosomal protein S25 family protein; CONTAINS InterPro DOMAIN/s: Ribosomal protein S25 (InterPro:IPR004977); BEST Arabidopsis thaliana protein match is: Ribosomal protein S25 family protein (TAIR:AT4G39200.1)
gene:Zm00001d007764	chr2:239261100-239265459	endosperm WT	endosperm mutant	1.34723	2.96062	1.1359	2.42452	5e-05	0.000404377	yes	Zm00001d007764	AT5G62620.1	Galactosyltransferase family protein; FUNCTIONS IN: transferase activity, transferring hexosyl groups, sugar binding, galactosyltransferase activity; INVOLVED IN: protein amino acid glycosylation; LOCATED IN: chloroplast; EXPRESSED IN: 22 plant structures; EXPRESSED DURING: 13 growth stages; CONTAINS InterPro DOMAIN/s: Galectin, carbohydrate recognition domain (InterPro:IPR001079), Glycosyl trans…
gene:Zm00001d035881	chr6:58307417-58308332	endosperm WT	endosperm mutant	8.49299	18.659	1.13553	2.71232	5e-05	0.000404377	yes	Zm00001d035881	AT1G62730.1	Terpenoid synthases superfamily protein; FUNCTIONS IN: transferase activity; INVOLVED IN: biosynthetic process; EXPRESSED IN: 24 plant structures; EXPRESSED DURING: 14 growth stages; CONTAINS InterPro DOMAIN/s: Terpenoid synthase (InterPro:IPR008949), Squalene/phytoene synthase (InterPro:IPR002060)
gene:Zm00001d053864,gene:Zm00001d053865,gene:Zm00001d053866,gene:Zm00001d053867	chr4:242557990-242571603	endosperm WT	endosperm mutant	58.8508	129.256	1.13509	4.59148	5e-05	0.000404377	yes	Zm00001d053864,Zm00001d053865,Zm00001d053866,Zm00001d053867	#N/A	#N/A
gene:Zm00001d028012	chr1:20300348-20303168	endosperm WT	endosperm mutant	1.90906	4.19079	1.13436	1.83977	0.00225	0.0108093	yes	Zm00001d028012	AT2G44610.1	RAB6A; FUNCTIONS IN: protein binding, GTP binding; INVOLVED IN: secretion by cell; LOCATED IN: plasma membrane, membrane fraction; EXPRESSED IN: 25 plant structures; EXPRESSED DURING: 15 growth stages; CONTAINS InterPro DOMAIN/s: Ras GTPase (InterPro:IPR001806), Small GTP-binding protein (InterPro:IPR005225), Small GTPase (InterPro:IPR020851), Ras (InterPro:IPR013753), Ras small GTPase, Rab type …
gene:Zm00001d050054	chr4:62652400-62672981	endosperm WT	endosperm mutant	20.2171	44.3651	1.13385	3.72113	5e-05	0.000404377	yes	Zm00001d050054	AT3G18880.1	Nucleic acid-binding, OB-fold-like protein; FUNCTIONS IN: structural constituent of ribosome; INVOLVED IN: translation; LOCATED IN: cytosolic small ribosomal subunit, ribosome, intracellular; EXPRESSED IN: 12 plant structures; EXPRESSED DURING: 4 anthesis, F mature embryo stage, petal differentiation and expansion stage, E expanded cotyledon stage, D bilateral stage; CONTAINS InterPro DOMAIN/s: N…
gene:Zm00001d019339	chr7:28579309-28582604	endosperm WT	endosperm mutant	1.34686	2.95509	1.13361	2.04277	0.00125	0.00660406	yes	Zm00001d019339	AT5G06160.1	ATROPOS (ATO); FUNCTIONS IN: zinc ion binding, nucleic acid binding; INVOLVED IN: regulation of embryo sac egg cell differentiation; LOCATED IN: cytosol; EXPRESSED IN: 23 plant structures; EXPRESSED DURING: 14 growth stages; CONTAINS InterPro DOMAIN/s: Zinc finger, C2H2-like (InterPro:IPR015880), Zinc finger, C2H2-type matrin (InterPro:IPR000690), Splicing factor SF3a60 binding domain (InterPro:I…
gene:Zm00001d051442	chr4:158807350-158810855	endosperm WT	endosperm mutant	4.84799	10.6178	1.13102	2.75811	5e-05	0.000404377	yes	Zm00001d051442	AT4G00750.1	S-adenosyl-L-methionine-dependent methyltransferases superfamily protein; CONTAINS InterPro DOMAIN/s: Protein of unknown function DUF248, methyltransferase putative (InterPro:IPR004159); BEST Arabidopsis thaliana protein match is: S-adenosyl-L-methionine-dependent methyltransferases superfamily protein (TAIR:AT2G45750.1)
gene:Zm00001d008257	chr8:3280305-3293112	endosperm WT	endosperm mutant	73.5861	161.128	1.1307	4.52247	5e-05	0.000404377	yes	Zm00001d008257	AT3G52040.1	unknown protein
gene:Zm00001d018375	chr5:219481690-219490003	endosperm WT	endosperm mutant	8.83455	19.3327	1.12982	4.15089	5e-05	0.000404377	yes	Zm00001d018375	AT4G15850.1	RNA helicase 1 (RH1); CONTAINS InterPro DOMAIN/s: DNA/RNA helicase, DEAD/DEAH box type, N-terminal (InterPro:IPR011545), DEAD-like helicase, N-terminal (InterPro:IPR014001), DNA/RNA helicase, C-terminal (InterPro:IPR001650), Helicase, superfamily 1/2, ATP-binding domain (InterPro:IPR014021); BEST Arabidopsis thaliana protein match is: DEA(D/H)-box RNA helicase family protein (TAIR:AT4G16630.1)
gene:Zm00001d020541	chr7:121685085-121693077	endosperm WT	endosperm mutant	2.79626	6.11869	1.12972	2.9555	5e-05	0.000404377	yes	Zm00001d020541	#N/A	#N/A
gene:Zm00001d014969	chr5:70572893-70574745	endosperm WT	endosperm mutant	230.404	503.746	1.12853	4.34247	5e-05	0.000404377	yes	Zm00001d014969	AT3G16080.1	Zinc-binding ribosomal protein family protein; FUNCTIONS IN: structural constituent of ribosome; INVOLVED IN: translation, ribosome biogenesis; LOCATED IN: ribosome, cytosolic large ribosomal subunit; EXPRESSED IN: 24 plant structures; EXPRESSED DURING: 13 growth stages; CONTAINS InterPro DOMAIN/s: Ribosomal protein L37e, conserved site (InterPro:IPR018267), Ribosomal protein, zinc-binding domain…
gene:Zm00001d044533	chr3:231100303-231105284	endosperm WT	endosperm mutant	8.26174	18.0623	1.12847	2.84304	5e-05	0.000404377	yes	Zm00001d044533	AT2G38170.3	cation exchanger 1 (CAX1); FUNCTIONS IN: calcium:cation antiporter activity, calcium ion transmembrane transporter activity, calcium:hydrogen antiporter activity; INVOLVED IN: cold acclimation, response to salt stress, cellular zinc ion homeostasis, cellular manganese ion homeostasis, calcium ion transport; LOCATED IN: plant-type vacuole membrane, vacuolar membrane, vacuole, membrane; EXPRESSED I…
gene:Zm00001d050920	chr4:131271147-131273486	endosperm WT	endosperm mutant	49.3732	107.888	1.12773	4.4467	5e-05	0.000404377	yes	Zm00001d050920	AT1G74050.1	Ribosomal protein L6 family protein; FUNCTIONS IN: structural constituent of ribosome; INVOLVED IN: translation; LOCATED IN: ribosome, cytosolic large ribosomal subunit, intracellular, plasma membrane, membrane; EXPRESSED IN: leaf; CONTAINS InterPro DOMAIN/s: Ribosomal protein L6, N-terminal (InterPro:IPR005568), Ribosomal protein L6E (InterPro:IPR000915); BEST Arabidopsis thaliana protein match …
gene:Zm00001d049305	chr4:25528211-25532510	endosperm WT	endosperm mutant	19.095	41.7236	1.12767	4.13411	5e-05	0.000404377	yes	Zm00001d049305	AT4G02450.1	HSP20-like chaperones superfamily protein; FUNCTIONS IN: molecular_function unknown; LOCATED IN: plasma membrane; EXPRESSED IN: 24 plant structures; EXPRESSED DURING: 15 growth stages; CONTAINS InterPro DOMAIN/s: CS-like domain (InterPro:IPR007052), HSP20-like chaperone (InterPro:IPR008978), CS domain (InterPro:IPR017447); BEST Arabidopsis thaliana protein match is: HSP20-like chaperones superfam…
gene:Zm00001d037479	chr6:126616441-126617184	endosperm WT	endosperm mutant	118.979	259.942	1.12748	4.4125	5e-05	0.000404377	yes	Zm00001d037479	AT5G56670.1	Ribosomal protein S30 family protein; FUNCTIONS IN: structural constituent of ribosome; INVOLVED IN: translation; LOCATED IN: cytosolic small ribosomal subunit, ribosome; EXPRESSED IN: 23 plant structures; EXPRESSED DURING: 15 growth stages; CONTAINS InterPro DOMAIN/s: Ribosomal protein S30 (InterPro:IPR006846); BEST Arabidopsis thaliana protein match is: Ribosomal protein S30 family protein (TAI…
gene:Zm00001d009570	chr8:71232542-71233457	endosperm WT	endosperm mutant	15.3763	33.5814	1.12696	3.76092	5e-05	0.000404377	yes	Zm00001d009570	AT5G42820.2	U2AF35B; FUNCTIONS IN: RNA binding, zinc ion binding, nucleotide binding, nucleic acid binding; INVOLVED IN: photoperiodism, flowering; LOCATED IN: nucleus; EXPRESSED IN: 28 plant structures; EXPRESSED DURING: 14 growth stages; CONTAINS InterPro DOMAIN/s: Zinc finger, CCCH-type (InterPro:IPR000571), RNA recognition motif, RNP-1 (InterPro:IPR000504), Nucleotide-binding, alpha-beta plait (InterPro:…
gene:Zm00001d033553	chr1:266977363-266985110	endosperm WT	endosperm mutant	1.58051	3.45178	1.12695	3.28992	5e-05	0.000404377	yes	Zm00001d033553	AT3G12680.1	ENHANCER OF AG-4 1 (HUA1); CONTAINS InterPro DOMAIN/s: Zinc finger, CCCH-type (InterPro:IPR000571); BEST Arabidopsis thaliana protein match is: Zinc finger C-x8-C-x5-C-x3-H type family protein (TAIR:AT2G47850.3)
gene:Zm00001d018946	chr7:10194257-10196282	endosperm WT	endosperm mutant	4.78585	10.4439	1.12582	3.06496	5e-05	0.000404377	yes	Zm00001d018946	AT2G18250.1	4-phosphopantetheine adenylyltransferase (COAD); CONTAINS InterPro DOMAIN/s: Rossmann-like alpha/beta/alpha sandwich fold (InterPro:IPR014729), Cytidyltransferase-related (InterPro:IPR004821), Cytidylyltransferase (InterPro:IPR004820)
gene:Zm00001d052749	chr4:199665080-199666577	endosperm WT	endosperm mutant	9.59227	20.901	1.12362	3.45901	5e-05	0.000404377	yes	Zm00001d052749	AT5G23420.1	high-mobility group box 6 (HMGB6); CONTAINS InterPro DOMAIN/s: High mobility group, superfamily (InterPro:IPR009071), High mobility group, HMG1/HMG2 (InterPro:IPR000910); BEST Arabidopsis thaliana protein match is: HMG-box (high mobility group) DNA-binding family protein (TAIR:AT5G23405.1)
gene:Zm00001d006794	chr2:216884922-216888186	endosperm WT	endosperm mutant	6.06125	13.2028	1.12316	2.69272	5e-05	0.000404377	yes	Zm00001d006794	AT4G15520.1	tRNA/rRNA methyltransferase (SpoU) family protein; FUNCTIONS IN: RNA binding, RNA methyltransferase activity; INVOLVED IN: RNA processing; LOCATED IN: cellular_component unknown; EXPRESSED IN: 23 plant structures; EXPRESSED DURING: 13 growth stages; CONTAINS InterPro DOMAIN/s: tRNA/rRNA methyltransferase, SpoU (InterPro:IPR001537)
gene:Zm00001d018057	chr5:213288384-213294605	endosperm WT	endosperm mutant	2.21441	4.82244	1.12284	1.5562	0.0041	0.0176148	yes	Zm00001d018057	AT3G47700.1	maigo2 (MAG2); CONTAINS InterPro DOMAIN/s: RINT-1/TIP-1 (InterPro:IPR007528); BEST Arabidopsis thaliana protein match is: RINT-1 / TIP-1 family (TAIR:AT1G08400.1)
gene:Zm00001d000099	B73V4_ctg91:203933-209968	endosperm WT	endosperm mutant	5.82619	12.6825	1.12222	3.79993	5e-05	0.000404377	yes	Zm00001d000099	AT1G77810.1	Galactosyltransferase family protein; FUNCTIONS IN: transferase activity, transferring glycosyl groups, beta-1,3-galactosyltransferase activity; INVOLVED IN: protein amino acid glycosylation; LOCATED IN: Golgi apparatus; EXPRESSED IN: 20 plant structures; EXPRESSED DURING: 13 growth stages; CONTAINS InterPro DOMAIN/s: Glycosyl transferase, family 31 (InterPro:IPR002659); BEST Arabidopsis thaliana…
gene:Zm00001d017850	chr5:208742450-208744562	endosperm WT	endosperm mutant	386.76	841.907	1.12222	4.44519	5e-05	0.000404377	yes	Zm00001d017850	AT5G56710.1	Ribosomal protein L31e family protein; FUNCTIONS IN: structural constituent of ribosome; INVOLVED IN: translation, ribosome biogenesis; LOCATED IN: cytosolic ribosome, ribosome, cytosolic large ribosomal subunit, cell wall; EXPRESSED IN: 23 plant structures; EXPRESSED DURING: 13 growth stages; CONTAINS InterPro DOMAIN/s: Ribosomal protein L31e (InterPro:IPR000054), Ribosomal protein L31e, conserv…
gene:Zm00001d041480	chr3:122677054-122681572	endosperm WT	endosperm mutant	3.74235	8.14384	1.12176	3.50155	5e-05	0.000404377	yes	Zm00001d041480	AT3G22330.1	putative mitochondrial RNA helicase 2 (PMH2); FUNCTIONS IN: helicase activity, ATP-dependent helicase activity, ATP binding, nucleic acid binding; INVOLVED IN: response to cold, Group II intron splicing; LOCATED IN: mitochondrion, nucleolus, cell wall, protein complex; EXPRESSED IN: guard cell; CONTAINS InterPro DOMAIN/s: RNA helicase, DEAD-box type, Q motif (InterPro:IPR014014), DNA/RNA helicase…
gene:Zm00001d026391	chr10:144991864-144994560	endosperm WT	endosperm mutant	47.6433	103.672	1.12168	2.8209	5e-05	0.000404377	yes	Zm00001d026391	AT5G13780.1	Acyl-CoA N-acyltransferases (NAT) superfamily protein; FUNCTIONS IN: N-acetyltransferase activity; INVOLVED IN: metabolic process; LOCATED IN: endomembrane system; EXPRESSED IN: 22 plant structures; EXPRESSED DURING: 13 growth stages; CONTAINS InterPro DOMAIN/s: GCN5-related N-acetyltransferase, C-terminal (InterPro:IPR022610), GCN5-related N-acetyltransferase (InterPro:IPR000182), Acyl-CoA N-acy…
gene:Zm00001d013222	chr5:6718594-6719557	endosperm WT	endosperm mutant	89.0494	193.734	1.1214	4.30735	5e-05	0.000404377	yes	Zm00001d013222	AT2G39540.1	Gibberellin-regulated family protein; INVOLVED IN: response to gibberellin stimulus; LOCATED IN: endomembrane system; EXPRESSED IN: 8 plant structures; EXPRESSED DURING: LP.04 four leaves visible, 4 anthesis, LP.10 ten leaves visible, C globular stage; CONTAINS InterPro DOMAIN/s: Gibberellin regulated protein (InterPro:IPR003854); BEST Arabidopsis thaliana protein match is: Gibberellin-regulated …
gene:Zm00001d045352	chr9:19291299-19295423	endosperm WT	endosperm mutant	29.5836	64.3501	1.12114	3.34959	5e-05	0.000404377	yes	Zm00001d045352	AT2G19480.1	nucleosome assembly protein 1;2 (NAP1;2); FUNCTIONS IN: DNA binding; INVOLVED IN: DNA repair, response to cadmium ion, DNA mediated transformation, nucleosome assembly; LOCATED IN: nucleus, plasma membrane, cytoplasm; EXPRESSED IN: 26 plant structures; EXPRESSED DURING: 15 growth stages; CONTAINS InterPro DOMAIN/s: Nucleosome assembly protein (NAP) (InterPro:IPR002164); BEST Arabidopsis thaliana …
gene:Zm00001d043195	chr3:191223560-191226510	endosperm WT	endosperm mutant	1.95414	4.24931	1.12069	2.36815	5e-05	0.000404377	yes	Zm00001d043195	AT1G79330.1	metacaspase 5 (MC5); FUNCTIONS IN: cysteine-type endopeptidase activity; INVOLVED IN: induction of apoptosis; LOCATED IN: chloroplast; EXPRESSED IN: root; CONTAINS InterPro DOMAIN/s: Peptidase C14, caspase catalytic (InterPro:IPR011600); BEST Arabidopsis thaliana protein match is: metacaspase 4 (TAIR:AT1G79340.1)
gene:Zm00001d041229	chr3:106709674-106715943	endosperm WT	endosperm mutant	3.09571	6.73152	1.12066	3.52672	5e-05	0.000404377	yes	Zm00001d041229	AT1G10090.1	Early-responsive to dehydration stress protein (ERD4); FUNCTIONS IN: molecular_function unknown; INVOLVED IN: biological_process unknown; LOCATED IN: endomembrane system, membrane; EXPRESSED IN: 24 plant structures; EXPRESSED DURING: 14 growth stages; CONTAINS InterPro DOMAIN/s: Protein of unknown function DUF221 (InterPro:IPR003864); BEST Arabidopsis thaliana protein match is: lipases;hydrolases…
gene:Zm00001d048691	chr4:3348375-3351882	endosperm WT	endosperm mutant	7.41832	16.1304	1.12062	2.67693	5e-05	0.000404377	yes	Zm00001d048691	AT4G29830.1	vernalization independence 3 (VIP3); FUNCTIONS IN: protein binding, nucleotide binding; INVOLVED IN: histone H3-K4 methylation, histone H3-K36 methylation, negative regulation of flower development; LOCATED IN: CUL4 RING ubiquitin ligase complex, heterotrimeric G-protein complex; EXPRESSED IN: 22 plant structures; EXPRESSED DURING: 13 growth stages; CONTAINS InterPro DOMAIN/s: WD40 repeat 2 (Inte…
gene:Zm00001d041961	chr3:145902277-145904069	endosperm WT	endosperm mutant	0.925966	2.0128	1.12017	1.54771	0.01105	0.0392856	yes	Zm00001d041961	AT4G01650.1	Polyketide cyclase / dehydrase and lipid transport protein; FUNCTIONS IN: molecular_function unknown; INVOLVED IN: biological_process unknown; LOCATED IN: chloroplast; EXPRESSED IN: 21 plant structures; EXPRESSED DURING: 13 growth stages; CONTAINS InterPro DOMAIN/s: Streptomyces cyclase/dehydrase (InterPro:IPR005031); BEST Arabidopsis thaliana protein match is: unknown protein (TAIR:AT5G08720.1)
gene:Zm00001d018903	chr7:8797831-8800021	endosperm WT	endosperm mutant	157.864	343.055	1.11976	4.56516	5e-05	0.000404377	yes	Zm00001d018903	AT4G16720.1	Ribosomal protein L23/L15e family protein; FUNCTIONS IN: structural constituent of ribosome; INVOLVED IN: translation; LOCATED IN: cytosolic ribosome, ribosome, cytosolic large ribosomal subunit, plasma membrane; EXPRESSED IN: 23 plant structures; EXPRESSED DURING: 13 growth stages; CONTAINS InterPro DOMAIN/s: Ribosomal protein L15e (InterPro:IPR000439), Ribosomal protein L23/L15e, core (InterPro…
gene:Zm00001d011192	chr8:142592860-142598233	endosperm WT	endosperm mutant	11.9066	25.8341	1.11751	4.41613	5e-05	0.000404377	yes	Zm00001d011192	AT1G29900.1	carbamoyl phosphate synthetase B (CARB); FUNCTIONS IN: catalytic activity, ATP binding; INVOLVED IN: cellular response to phosphate starvation, arginine biosynthetic process; LOCATED IN: chloroplast stroma, chloroplast, membrane; EXPRESSED IN: 24 plant structures; EXPRESSED DURING: 13 growth stages; CONTAINS InterPro DOMAIN/s: Carbamoyl phosphate synthase, large subunit, N-terminal (InterPro:IPR0…
gene:Zm00001d035024	chr6:2029426-2030407	endosperm WT	endosperm mutant	5.57364	12.0852	1.11654	2.07043	0.0006	0.00356589	yes	Zm00001d035024	#N/A	#N/A
gene:Zm00001d054002	chr4:244902406-244906004	endosperm WT	endosperm mutant	2.39698	5.19709	1.11649	3.18281	5e-05	0.000404377	yes	Zm00001d054002	AT5G58130.1	REPRESSOR OF SILENCING 3 (ROS3); CONTAINS InterPro DOMAIN/s: RNA recognition motif, RNP-1 (InterPro:IPR000504), Nucleotide-binding, alpha-beta plait (InterPro:IPR012677)
gene:Zm00001d033903	chr1:278103306-278108344	endosperm WT	endosperm mutant	3.55823	7.71334	1.1162	3.0916	5e-05	0.000404377	yes	Zm00001d033903	AT3G42170.1	BED zinc finger ;hAT family dimerisation domain; CONTAINS InterPro DOMAIN/s: HAT dimerisation (InterPro:IPR008906), Zinc finger, BED-type predicted (InterPro:IPR003656); BEST Arabidopsis thaliana protein match is: BED zinc finger ;hAT family dimerisation domain (TAIR:AT1G18560.1)
gene:Zm00001d023302	chr10:2427919-2430022	endosperm WT	endosperm mutant	1.82869	3.96369	1.11604	2.81874	5e-05	0.000404377	yes	Zm00001d023302	AT2G02150.1	Tetratricopeptide repeat (TPR)-like superfamily protein; INVOLVED IN: biological_process unknown; LOCATED IN: chloroplast; CONTAINS InterPro DOMAIN/s: Pentatricopeptide repeat (InterPro:IPR002885); BEST Arabidopsis thaliana protein match is: Pentatricopeptide repeat (PPR-like) superfamily protein (TAIR:AT1G05670.2)
gene:Zm00001d002956	chr2:28085002-28089074	endosperm WT	endosperm mutant	13.0704	28.3279	1.11591	4.04107	5e-05	0.000404377	yes	Zm00001d002956	AT1G73390.1	Endosomal targeting BRO1-like domain-containing protein; FUNCTIONS IN: molecular_function unknown; INVOLVED IN: N-terminal protein myristoylation; LOCATED IN: cellular_component unknown; EXPRESSED IN: 24 plant structures; EXPRESSED DURING: 13 growth stages; CONTAINS InterPro DOMAIN/s: BRO1 (InterPro:IPR004328); BEST Arabidopsis thaliana protein match is: Endosomal targeting BRO1-like domain-conta…
gene:Zm00001d038072	chr6:146915088-146916918	endosperm WT	endosperm mutant	2.16897	4.70075	1.11588	2.45208	5e-05	0.000404377	yes	Zm00001d038072	AT3G51990.1	Protein kinase superfamily protein; FUNCTIONS IN: protein serine/threonine kinase activity, protein kinase activity, kinase activity, ATP binding; INVOLVED IN: protein amino acid phosphorylation; EXPRESSED IN: 24 plant structures; EXPRESSED DURING: 14 growth stages; CONTAINS InterPro DOMAIN/s: Protein kinase, ATP binding site (InterPro:IPR017441), Protein kinase, catalytic domain (InterPro:IPR000…
gene:Zm00001d052247	chr4:184666746-184669386	endosperm WT	endosperm mutant	5.39458	11.6882	1.11547	2.97952	5e-05	0.000404377	yes	Zm00001d052247	AT2G21940.4	shikimate kinase 1 (SK1); FUNCTIONS IN: shikimate kinase activity, ATP binding; EXPRESSED IN: 19 plant structures; EXPRESSED DURING: 10 growth stages; CONTAINS InterPro DOMAIN/s: Shikimate kinase (InterPro:IPR000623); BEST Arabidopsis thaliana protein match is: shikimate kinase 2 (TAIR:AT4G39540.2)
gene:Zm00001d029418	chr1:69732292-69734824	endosperm WT	endosperm mutant	170.334	369.053	1.11546	3.5997	5e-05	0.000404377	yes	Zm00001d029418	AT3G16080.1	Zinc-binding ribosomal protein family protein; FUNCTIONS IN: structural constituent of ribosome; INVOLVED IN: translation, ribosome biogenesis; LOCATED IN: ribosome, cytosolic large ribosomal subunit; EXPRESSED IN: 24 plant structures; EXPRESSED DURING: 13 growth stages; CONTAINS InterPro DOMAIN/s: Ribosomal protein L37e, conserved site (InterPro:IPR018267), Ribosomal protein, zinc-binding domain…
gene:Zm00001d026984	chr4:208680156-208681777	endosperm WT	endosperm mutant	4.14669	8.97965	1.1147	1.5477	0.0125	0.0432883	yes	Zm00001d026984	#N/A	#N/A
gene:Zm00001d037529	chr6:128190262-128195748	endosperm WT	endosperm mutant	31.1066	67.3563	1.11459	4.13615	5e-05	0.000404377	yes	Zm00001d037529	AT1G05380.1	Acyl-CoA N-acyltransferase with RING/FYVE/PHD-type zinc finger protein; CONTAINS InterPro DOMAIN/s: Zinc finger, PHD-type (InterPro:IPR001965), Zinc finger, FYVE/PHD-type (InterPro:IPR011011), Acyl-CoA N-acyltransferase (InterPro:IPR016181), Zinc finger, PHD-finger (InterPro:IPR019787); BEST Arabidopsis thaliana protein match is: Acyl-CoA N-acyltransferase with RING/FYVE/PHD-type zinc finger prot…
gene:Zm00001d007508	chr2:233472726-233477594	endosperm WT	endosperm mutant	11.3772	24.6337	1.11449	3.36477	5e-05	0.000404377	yes	Zm00001d007508	AT3G03960.1	TCP-1/cpn60 chaperonin family protein; FUNCTIONS IN: unfolded protein binding, ATP binding; INVOLVED IN: protein folding, cellular protein metabolic process; LOCATED IN: membrane; EXPRESSED IN: 23 plant structures; EXPRESSED DURING: 13 growth stages; CONTAINS InterPro DOMAIN/s: Chaperonin Cpn60/TCP-1 (InterPro:IPR002423), Chaperone, tailless complex polypeptide 1 (InterPro:IPR017998), Chaperonin …
gene:Zm00001d013392	chr5:10304541-10305596	endosperm WT	endosperm mutant	47.7007	103.269	1.11433	4.16776	5e-05	0.000404377	yes	Zm00001d013392	AT1G54690.1	gamma histone variant H2AX (GAMMA-H2AX); FUNCTIONS IN: DNA binding; INVOLVED IN: nucleosome assembly; LOCATED IN: nucleolus, nucleus; EXPRESSED IN: 28 plant structures; EXPRESSED DURING: 13 growth stages; CONTAINS InterPro DOMAIN/s: Histone H2A (InterPro:IPR002119), Histone-fold (InterPro:IPR009072), Histone core (InterPro:IPR007125); BEST Arabidopsis thaliana protein match is: Histone superfamil…
gene:Zm00001d002154	chr2:6869195-6877507	endosperm WT	endosperm mutant	2.76748	5.99036	1.11407	2.10481	0.0002	0.00138916	yes	Zm00001d002154	AT5G54260.1	MEIOTIC RECOMBINATION 11 (MRE11); FUNCTIONS IN: hydrolase activity, manganese ion binding, protein serine/threonine phosphatase activity, exonuclease activity, endonuclease activity; INVOLVED IN: double-strand break repair, DNA metabolic process; LOCATED IN: nucleus; EXPRESSED IN: 10 plant structures; EXPRESSED DURING: 4 anthesis, F mature embryo stage, petal differentiation and expansion stage, …
gene:Zm00001d039936	chr3:19966204-19966663	endosperm WT	endosperm mutant	16.8574	36.4873	1.11401	2.29386	0.0001	0.000756042	yes	Zm00001d039936	AT1G53540.1	HSP20-like chaperones superfamily protein; CONTAINS InterPro DOMAIN/s: Heat shock protein Hsp20 (InterPro:IPR002068), HSP20-like chaperone (InterPro:IPR008978); BEST Arabidopsis thaliana protein match is: heat shock protein 17.4 (TAIR:AT3G46230.1)
gene:Zm00001d005228	chr2:164595461-164597890	endosperm WT	endosperm mutant	17.1711	37.1363	1.11285	4.11088	5e-05	0.000404377	yes	Zm00001d005228	AT4G28360.1	Ribosomal protein L22p/L17e family protein; FUNCTIONS IN: structural constituent of ribosome; INVOLVED IN: translation; LOCATED IN: mitochondrion, ribosome; EXPRESSED IN: male gametophyte, cultured cell, pollen tube; EXPRESSED DURING: M germinated pollen stage; CONTAINS InterPro DOMAIN/s: Ribosomal protein L22/L17 (InterPro:IPR001063), Ribosomal protein L22, bacterial-type (InterPro:IPR005727); B…
gene:Zm00001d015795	chr5:120807266-120807845	endosperm WT	endosperm mutant	6.90658	14.9338	1.11254	2.43803	5e-05	0.000404377	yes	Zm00001d015795	AT3G06040.1	Ribosomal protein L12/ ATP-dependent Clp protease adaptor protein ClpS family protein; FUNCTIONS IN: structural constituent of ribosome; INVOLVED IN: translation; LOCATED IN: ribosome, intracellular, large ribosomal subunit; EXPRESSED IN: 21 plant structures; EXPRESSED DURING: 13 growth stages; CONTAINS InterPro DOMAIN/s: Ribosomal protein L12, chloroplast (InterPro:IPR015608), Ribosomal protein …
gene:Zm00001d028661	chr1:42128654-42129990	endosperm WT	endosperm mutant	11.0744	23.9398	1.11218	2.82186	5e-05	0.000404377	yes	Zm00001d028661	AT2G37510.1	RNA-binding (RRM/RBD/RNP motifs) family protein; FUNCTIONS IN: RNA binding, nucleotide binding, nucleic acid binding; INVOLVED IN: biological_process unknown; EXPRESSED IN: 16 plant structures; EXPRESSED DURING: 10 growth stages; CONTAINS InterPro DOMAIN/s: RNA recognition motif, RNP-1 (InterPro:IPR000504), Nucleotide-binding, alpha-beta plait (InterPro:IPR012677); BEST Arabidopsis thaliana prote…
gene:Zm00001d008594	chr8:13894289-13894763	endosperm WT	endosperm mutant	295.083	637.807	1.112	4.40088	5e-05	0.000404377	yes	Zm00001d008594	AT3G49910.1	Translation protein SH3-like family protein; FUNCTIONS IN: structural constituent of ribosome; INVOLVED IN: response to cold, translation; LOCATED IN: in 8 components; EXPRESSED IN: 24 plant structures; EXPRESSED DURING: 13 growth stages; CONTAINS InterPro DOMAIN/s: Translation protein SH3-like (InterPro:IPR008991), Ribosomal protein L26, eukaryotic/archaeal (InterPro:IPR005756), Ribosomal protei…
gene:Zm00001d039595	chr3:8566170-8571656	endosperm WT	endosperm mutant	2.60073	5.62076	1.11185	3.27297	5e-05	0.000404377	yes	Zm00001d039595	AT1G18950.1	DDT domain superfamily; CONTAINS InterPro DOMAIN/s: DDT domain (InterPro:IPR004022); BEST Arabidopsis thaliana protein match is: unknown protein (TAIR:AT5G25580.1)
gene:Zm00001d003861	chr2:63431222-63436171	endosperm WT	endosperm mutant	1.5745	3.40108	1.1111	2.33036	5e-05	0.000404377	yes	Zm00001d003861	AT4G13420.1	high affinity K+ transporter 5 (HAK5); FUNCTIONS IN: potassium ion transmembrane transporter activity, potassium:sodium symporter activity; INVOLVED IN: potassium ion transport; LOCATED IN: membrane; EXPRESSED IN: 15 plant structures; EXPRESSED DURING: 8 growth stages; CONTAINS InterPro DOMAIN/s: Potassium uptake protein, kup (InterPro:IPR018519), K+ potassium transporter (InterPro:IPR003855); BE…
gene:Zm00001d017213	chr5:189093141-189101081	endosperm WT	endosperm mutant	1.18767	2.56504	1.11084	3.1114	5e-05	0.000404377	yes	Zm00001d017213	AT4G28760.1	Protein of unknown function (DUF3741); CONTAINS InterPro DOMAIN/s: Protein of unknown function DUF3741 (InterPro:IPR022212); BEST Arabidopsis thaliana protein match is: Protein of unknown function (DUF3741) (TAIR:AT2G20240.1)
gene:Zm00001d019297	chr7:26452567-26455207	endosperm WT	endosperm mutant	1.43787	3.10276	1.10962	2.90967	5e-05	0.000404377	yes	Zm00001d019297	AT3G06920.1	Tetratricopeptide repeat (TPR)-like superfamily protein; FUNCTIONS IN: binding; INVOLVED IN: biological_process unknown; LOCATED IN: cellular_component unknown; EXPRESSED IN: fruit; CONTAINS InterPro DOMAIN/s: Pentatricopeptide repeat (InterPro:IPR002885), Tetratricopeptide-like helical (InterPro:IPR011990); BEST Arabidopsis thaliana protein match is: proton gradient regulation 3 (TAIR:AT4G31850.…
gene:Zm00001d013257	chr5:7187558-7188963	endosperm WT	endosperm mutant	2.80024	6.04036	1.10908	2.06307	0.0002	0.00138916	yes	Zm00001d013257	AT1G26340.1	cytochrome B5 isoform A (CB5-A); CONTAINS InterPro DOMAIN/s: Cytochrome b5, heme-binding site (InterPro:IPR018506), Cytochrome b5 (InterPro:IPR001199); BEST Arabidopsis thaliana protein match is: cytochrome B5 isoform B (TAIR:AT2G32720.1)
gene:Zm00001d011051	chr8:137414911-137418125	endosperm WT	endosperm mutant	22.0477	47.5568	1.10902	4.17102	5e-05	0.000404377	yes	Zm00001d011051	AT2G39570.1	ACT domain-containing protein; FUNCTIONS IN: amino acid binding; INVOLVED IN: metabolic process; EXPRESSED IN: 24 plant structures; EXPRESSED DURING: 15 growth stages; CONTAINS InterPro DOMAIN/s: Amino acid-binding ACT (InterPro:IPR002912); BEST Arabidopsis thaliana protein match is: ACT-like superfamily protein (TAIR:AT2G36840.1)
gene:Zm00001d051893	chr4:173860944-173865145	endosperm WT	endosperm mutant	4.17831	9.01185	1.1089	3.00314	5e-05	0.000404377	yes	Zm00001d051893	AT2G31240.1	Tetratricopeptide repeat (TPR)-like superfamily protein; FUNCTIONS IN: binding; INVOLVED IN: biological_process unknown; LOCATED IN: cellular_component unknown; EXPRESSED IN: 23 plant structures; EXPRESSED DURING: 13 growth stages; CONTAINS InterPro DOMAIN/s: Tetratricopeptide-like helical (InterPro:IPR011990), Tetratricopeptide repeat-containing (InterPro:IPR013026), Tetratricopeptide repeat (In…
gene:Zm00001d008749	chr8:18951757-18953833	endosperm WT	endosperm mutant	2.82369	6.08956	1.10876	1.72442	0.00245	0.0116121	yes	Zm00001d008749	AT1G04250.1	AUXIN RESISTANT 3 (AXR3); CONTAINS InterPro DOMAIN/s: Aux/IAA-ARF-dimerisation (InterPro:IPR011525), AUX/IAA protein (InterPro:IPR003311); BEST Arabidopsis thaliana protein match is: indole-3-acetic acid inducible 14 (TAIR:AT4G14550.1)
gene:Zm00001d037929	chr6:142399393-142401680	endosperm WT	endosperm mutant	47.3638	102.119	1.10839	4.41804	5e-05	0.000404377	yes	Zm00001d037929	AT3G11940.1	ribosomal protein 5A (RPS5A); FUNCTIONS IN: structural constituent of ribosome; INVOLVED IN: translation; LOCATED IN: in 7 components; EXPRESSED IN: 7 plant structures; EXPRESSED DURING: seedling growth; CONTAINS InterPro DOMAIN/s: Ribosomal protein S7, conserved site (InterPro:IPR020606), Ribosomal protein S7, eukaryotic/archaeal (InterPro:IPR005716), Ribosomal protein S7 (InterPro:IPR000235); B…
gene:Zm00001d021061	chr7:141851055-141853484	endosperm WT	endosperm mutant	161.34	347.857	1.10839	4.40378	5e-05	0.000404377	yes	Zm00001d021061	AT3G62870.1	Ribosomal protein L7Ae/L30e/S12e/Gadd45 family protein; FUNCTIONS IN: structural constituent of ribosome; INVOLVED IN: translation; LOCATED IN: cytosolic ribosome, cytosolic large ribosomal subunit, plasma membrane, membrane; EXPRESSED IN: 25 plant structures; EXPRESSED DURING: 13 growth stages; CONTAINS InterPro DOMAIN/s: Ribosomal protein L7A/L8 (InterPro:IPR001921), Ribosomal protein L7Ae/L8/N…
gene:Zm00001d039488	chr3:5706490-5709917	endosperm WT	endosperm mutant	1.42894	3.07925	1.10764	1.89452	0.0006	0.00356589	yes	Zm00001d039488	AT5G56750.1	N-MYC downregulated-like 1 (NDL1); CONTAINS InterPro DOMAIN/s: Pollen specific protein SF21 (InterPro:IPR015511), Ndr (InterPro:IPR004142); BEST Arabidopsis thaliana protein match is: N-MYC downregulated-like 3 (TAIR:AT2G19620.1)
gene:Zm00001d049133	chr4:17070118-17079133	endosperm WT	endosperm mutant	5.90907	12.7323	1.10749	2.50777	5e-05	0.000404377	yes	Zm00001d049133	AT1G05730.1	Eukaryotic protein of unknown function (DUF842); CONTAINS InterPro DOMAIN/s: Protein of unknown function DUF842, eukaryotic (InterPro:IPR008560); BEST Arabidopsis thaliana protein match is: Eukaryotic protein of unknown function (DUF842) (TAIR:AT2G31725.1)
gene:Zm00001d017791	chr5:206956207-206962117	endosperm WT	endosperm mutant	14.3899	30.9978	1.10711	4.29144	5e-05	0.000404377	yes	Zm00001d017791	AT1G26190.1	Phosphoribulokinase / Uridine kinase family; FUNCTIONS IN: adenylate cyclase activity, kinase activity, phosphotransferase activity, alcohol group as acceptor, ATP binding; INVOLVED IN: biosynthetic process, cAMP biosynthetic process, metabolic process; LOCATED IN: cellular_component unknown; EXPRESSED IN: 23 plant structures; EXPRESSED DURING: 12 growth stages; CONTAINS InterPro DOMAIN/s: Phosph…
gene:Zm00001d012992	chr5:2871119-2873693	endosperm WT	endosperm mutant	76.2682	164.227	1.10654	4.23204	5e-05	0.000404377	yes	Zm00001d012992	AT2G40590.1	Ribosomal protein S26e family protein; FUNCTIONS IN: structural constituent of ribosome; INVOLVED IN: translation, ribosome biogenesis; LOCATED IN: cytosolic small ribosomal subunit, ribosome; EXPRESSED IN: pollen tube; CONTAINS InterPro DOMAIN/s: Ribosomal protein S26e (InterPro:IPR000892); BEST Arabidopsis thaliana protein match is: Ribosomal protein S26e family protein (TAIR:AT2G40510.1)
gene:Zm00001d006388	chr2:206393415-206395466	endosperm WT	endosperm mutant	186.617	401.492	1.10529	3.84412	5e-05	0.000404377	yes	Zm00001d006388	AT4G16720.1	Ribosomal protein L23/L15e family protein; FUNCTIONS IN: structural constituent of ribosome; INVOLVED IN: translation; LOCATED IN: cytosolic ribosome, ribosome, cytosolic large ribosomal subunit, plasma membrane; EXPRESSED IN: 23 plant structures; EXPRESSED DURING: 13 growth stages; CONTAINS InterPro DOMAIN/s: Ribosomal protein L15e (InterPro:IPR000439), Ribosomal protein L23/L15e, core (InterPro…
gene:Zm00001d014734	chr5:61099109-61100192	endosperm WT	endosperm mutant	8.1597	17.5541	1.10522	2.12781	0.0006	0.00356589	yes	Zm00001d014734	AT1G15710.1	prephenate dehydrogenase family protein; FUNCTIONS IN: prephenate dehydrogenase (NADP+) activity; INVOLVED IN: tyrosine biosynthetic process; LOCATED IN: chloroplast; EXPRESSED IN: 24 plant structures; EXPRESSED DURING: 13 growth stages; CONTAINS InterPro DOMAIN/s: Prephenate dehydrogenase (InterPro:IPR003099), Arogenate/prephenate dehydrogenase (InterPro:IPR012070); BEST Arabidopsis thaliana pro…
gene:Zm00001d029975	chr1:97112729-97116269	endosperm WT	endosperm mutant	10.6797	22.9715	1.10498	3.65041	5e-05	0.000404377	yes	Zm00001d029975	AT1G60940.1	SNF1-related protein kinase 2.10 (SNRK2.10); CONTAINS InterPro DOMAIN/s: Protein kinase, ATP binding site (InterPro:IPR017441), Serine/threonine-protein kinase domain (InterPro:IPR002290), Serine/threonine-protein kinase-like domain (InterPro:IPR017442), Protein kinase-like domain (InterPro:IPR011009), Serine/threonine-protein kinase, active site (InterPro:IPR008271), Protein kinase, catalytic do…
gene:Zm00001d020667	chr7:127323758-127324384	endosperm WT	endosperm mutant	7.88978	16.9625	1.10429	2.55832	5e-05	0.000404377	yes	Zm00001d020667	AT3G50910.1	unknown protein; BEST Arabidopsis thaliana protein match is: unknown protein (TAIR:AT5G66480.1)
gene:Zm00001d046836	chr9:108000730-108003545	endosperm WT	endosperm mutant	3.98031	8.55409	1.10373	3.30558	5e-05	0.000404377	yes	Zm00001d046836	AT1G07840.2	Sas10/Utp3/C1D family; CONTAINS InterPro DOMAIN/s: Sas10/Utp3/C1D (InterPro:IPR007146); BEST Arabidopsis thaliana protein match is: Sas10/U3 ribonucleoprotein (Utp) family protein (TAIR:AT2G43650.1)
gene:Zm00001d015968	chr5:134792392-134796665	endosperm WT	endosperm mutant	4.70588	10.1088	1.10307	3.53414	5e-05	0.000404377	yes	Zm00001d015968	AT1G67850.1	Protein of unknown function (DUF707); CONTAINS InterPro DOMAIN/s: Protein of unknown function DUF707 (InterPro:IPR007877); BEST Arabidopsis thaliana protein match is: Protein of unknown function (DUF707) (TAIR:AT1G13000.2)
gene:Zm00001d013076	chr5:4379337-4381854	endosperm WT	endosperm mutant	16.9099	36.3057	1.10233	3.83385	5e-05	0.000404377	yes	Zm00001d013076	AT3G09630.1	Ribosomal protein L4/L1 family; FUNCTIONS IN: structural constituent of ribosome; INVOLVED IN: translation; LOCATED IN: in 9 components; EXPRESSED IN: 26 plant structures; EXPRESSED DURING: 14 growth stages; CONTAINS InterPro DOMAIN/s: Ribosomal protein L4/L1e (InterPro:IPR002136), Ribosomal protein L4/L1e, eukaryotic/archaeal, conserved site (InterPro:IPR013000); BEST Arabidopsis thaliana protei…
gene:Zm00001d051526	chr4:161421253-161441845	endosperm WT	endosperm mutant	1.31378	2.8203	1.10213	1.19467	0.0145	0.0486045	yes	Zm00001d051526	AT1G14720.1	xyloglucan endotransglucosylase/hydrolase 28 (XTH28); FUNCTIONS IN: hydrolase activity, acting on glycosyl bonds, xyloglucan:xyloglucosyl transferase activity; INVOLVED IN: fruit development, stamen filament development; LOCATED IN: endomembrane system, cell wall, apoplast; EXPRESSED IN: 22 plant structures; EXPRESSED DURING: 13 growth stages; CONTAINS InterPro DOMAIN/s: Xyloglucan endotransgluco…
gene:Zm00001d021931	chr7:166078400-166081777	endosperm WT	endosperm mutant	9.17248	19.6842	1.10165	3.49632	5e-05	0.000404377	yes	Zm00001d021931	AT5G67630.1	P-loop containing nucleoside triphosphate hydrolases superfamily protein; FUNCTIONS IN: DNA helicase activity, nucleoside-triphosphatase activity, nucleotide binding, ATP binding; LOCATED IN: nucleolus, chloroplast; EXPRESSED IN: 21 plant structures; EXPRESSED DURING: 13 growth stages; CONTAINS InterPro DOMAIN/s: TIP49, C-terminal (InterPro:IPR010339), ATPase, AAA+ type, core (InterPro:IPR003593)…
gene:Zm00001d043201	chr3:191430864-191436524	endosperm WT	endosperm mutant	1.18152	2.53493	1.1013	2.07824	0.0009	0.00501325	yes	Zm00001d043201	AT5G44650.1	CHLOROPLAST PROTEIN-ENHANCING STRESS TOLERANCE (CEST); FUNCTIONS IN: molecular_function unknown; INVOLVED IN: response to water deprivation, chloroplast organization, hyperosmotic salinity response, response to photooxidative stress, heat acclimation; LOCATED IN: thylakoid, chloroplast thylakoid membrane, chloroplast; EXPRESSED IN: 23 plant structures; EXPRESSED DURING: 13 growth stages
gene:Zm00001d052809	chr4:201661974-201666670	endosperm WT	endosperm mutant	22.3541	47.8981	1.09943	4.47112	5e-05	0.000404377	yes	Zm00001d052809	AT2G04030.1	CR88; FUNCTIONS IN: ATP binding; INVOLVED IN: in 7 processes; LOCATED IN: mitochondrion, plasma membrane, chloroplast stroma, chloroplast, chloroplast envelope; EXPRESSED IN: 24 plant structures; EXPRESSED DURING: 14 growth stages; CONTAINS InterPro DOMAIN/s: Chaperone protein htpG (InterPro:IPR001404), Heat shock protein Hsp90, conserved site (InterPro:IPR019805), Heat shock protein Hsp90, C-ter…
gene:Zm00001d053566	chr4:234540870-234543612	endosperm WT	endosperm mutant	2.1312	4.56634	1.09938	1.80486	0.0019	0.00939185	yes	Zm00001d053566	AT5G36250.1	Protein phosphatase 2C family protein; FUNCTIONS IN: protein serine/threonine phosphatase activity, catalytic activity; INVOLVED IN: N-terminal protein myristoylation; LOCATED IN: nucleus; EXPRESSED IN: 24 plant structures; EXPRESSED DURING: 15 growth stages; CONTAINS InterPro DOMAIN/s: Protein phosphatase 2C-related (InterPro:IPR001932), Protein phosphatase 2C (InterPro:IPR015655), Protein phosp…
gene:Zm00001d013529	chr5:13659652-13664953	endosperm WT	endosperm mutant	3.38471	7.24846	1.09864	2.23418	0.0003	0.00197334	yes	Zm00001d013529	AT5G62680.1	Major facilitator superfamily protein; FUNCTIONS IN: transporter activity; INVOLVED IN: oligopeptide transport, response to karrikin; LOCATED IN: plasma membrane, membrane; EXPRESSED IN: 23 plant structures; EXPRESSED DURING: 13 growth stages; CONTAINS InterPro DOMAIN/s: Oligopeptide transporter (InterPro:IPR000109), Major facilitator superfamily, general substrate transporter (InterPro:IPR016196…
gene:Zm00001d029693	chr1:82889294-82890302	endosperm WT	endosperm mutant	2.2444	4.806	1.09851	2.10669	0.0011	0.00594599	yes	Zm00001d029693	AT1G06720.1	P-loop containing nucleoside triphosphate hydrolases superfamily protein; FUNCTIONS IN: GTP binding, GTPase activity; INVOLVED IN: ribosome biogenesis; LOCATED IN: nucleus; EXPRESSED IN: 21 plant structures; EXPRESSED DURING: 13 growth stages; CONTAINS InterPro DOMAIN/s: AARP2CN (InterPro:IPR012948), Protein synthesis factor, GTP-binding (InterPro:IPR000795), Protein of unknown function DUF663 (I…
gene:Zm00001d038806	chr6:164808308-164812048	endosperm WT	endosperm mutant	222.564	476.542	1.09838	2.93034	5e-05	0.000404377	yes	Zm00001d038806	AT1G74310.1	heat shock protein 101 (HSP101); FUNCTIONS IN: protein binding, ATPase activity, ATP binding; INVOLVED IN: response to high light intensity, response to hydrogen peroxide, response to heat, protein unfolding; EXPRESSED IN: 12 plant structures; EXPRESSED DURING: 6 growth stages; CONTAINS InterPro DOMAIN/s: Clp ATPase, C-terminal (InterPro:IPR019489), ATPase, AAA+ type, core (InterPro:IPR003593), A…
gene:Zm00001d041416	chr3:118101070-118105468	endosperm WT	endosperm mutant	22.1916	47.5051	1.09807	3.51532	5e-05	0.000404377	yes	Zm00001d041416	AT3G04730.1	indoleacetic acid-induced protein 16 (IAA16); FUNCTIONS IN: sequence-specific DNA binding transcription factor activity; INVOLVED IN: response to auxin stimulus; LOCATED IN: nucleus; EXPRESSED IN: 22 plant structures; EXPRESSED DURING: 13 growth stages; CONTAINS InterPro DOMAIN/s: Aux/IAA-ARF-dimerisation (InterPro:IPR011525), AUX/IAA protein (InterPro:IPR003311); BEST Arabidopsis thaliana protei…
gene:Zm00001d001940	chr2:3197993-3200378	endosperm WT	endosperm mutant	4.39826	9.41379	1.09784	2.17866	0.00055	0.00331712	yes	Zm00001d001940	AT1G02160.2	Cox19 family protein (CHCH motif); FUNCTIONS IN: molecular_function unknown; INVOLVED IN: biological_process unknown; LOCATED IN: cellular_component unknown; EXPRESSED IN: 24 plant structures; EXPRESSED DURING: 14 growth stages; CONTAINS InterPro DOMAIN/s: MTCP1 (InterPro:IPR009069), CHCH (InterPro:IPR010625)
gene:Zm00001d032613	chr1:232028025-232030400	endosperm WT	endosperm mutant	1.39077	2.97611	1.09755	1.75143	0.00335	0.0150263	yes	Zm00001d032613	AT3G02880.1	Leucine-rich repeat protein kinase family protein; FUNCTIONS IN: protein serine/threonine kinase activity, kinase activity, ATP binding; INVOLVED IN: transmembrane receptor protein tyrosine kinase signaling pathway, protein amino acid phosphorylation; LOCATED IN: anchored to plasma membrane, cell wall, plasma membrane, membrane, plant-type cell wall; EXPRESSED IN: 25 plant structures; EXPRESSED D…
gene:Zm00001d020188	chr7:98545532-98549395	endosperm WT	endosperm mutant	15.0816	32.2696	1.09738	4.26719	5e-05	0.000404377	yes	Zm00001d020188	AT4G29510.1	arginine methyltransferase 11 (PRMT11); FUNCTIONS IN: protein-arginine N-methyltransferase activity; INVOLVED IN: protein amino acid methylation; LOCATED IN: nucleus; EXPRESSED IN: 22 plant structures; EXPRESSED DURING: 13 growth stages; CONTAINS InterPro DOMAIN/s: Ribosomal L11 methyltransferase, PrmA (InterPro:IPR010456); BEST Arabidopsis thaliana protein match is: protein arginine methyltransf…
gene:Zm00001d002937	chr2:27420577-27426388	endosperm WT	endosperm mutant	16.4931	35.2764	1.09684	3.24774	5e-05	0.000404377	yes	Zm00001d002937	AT3G14690.1	cytochrome P450, family 72, subfamily A, polypeptide 15 (CYP72A15); FUNCTIONS IN: electron carrier activity, monooxygenase activity, iron ion binding, oxygen binding, heme binding; INVOLVED IN: response to cyclopentenone; LOCATED IN: endomembrane system; EXPRESSED IN: 22 plant structures; EXPRESSED DURING: 13 growth stages; CONTAINS InterPro DOMAIN/s: Cytochrome P450 (InterPro:IPR001128), Cytochr…
gene:Zm00001d050409	chr4:86577058-86578252	endosperm WT	endosperm mutant	32.9276	70.3609	1.09548	4.24079	5e-05	0.000404377	yes	Zm00001d050409	AT3G47520.1	malate dehydrogenase (MDH); FUNCTIONS IN: in 6 functions; INVOLVED IN: response to cold; LOCATED IN: in 8 components; EXPRESSED IN: 25 plant structures; EXPRESSED DURING: 14 growth stages; CONTAINS InterPro DOMAIN/s: Lactate/malate dehydrogenase, C-terminal (InterPro:IPR022383), Malate dehydrogenase, NAD-dependent, eukaryote/gamma proteobacteria (InterPro:IPR010097), NAD(P)-binding domain (InterP…
gene:Zm00001d039624	chr3:9366939-9370004	endosperm WT	endosperm mutant	19.9904	42.7152	1.09545	3.64931	5e-05	0.000404377	yes	Zm00001d039624	AT1G04250.1	AUXIN RESISTANT 3 (AXR3); CONTAINS InterPro DOMAIN/s: Aux/IAA-ARF-dimerisation (InterPro:IPR011525), AUX/IAA protein (InterPro:IPR003311); BEST Arabidopsis thaliana protein match is: indole-3-acetic acid inducible 14 (TAIR:AT4G14550.1)
gene:Zm00001d013842	chr5:22200514-22205969	endosperm WT	endosperm mutant	31.5843	67.474	1.09512	3.50384	5e-05	0.000404377	yes	Zm00001d013842	AT5G09590.1	mitochondrial HSO70 2 (MTHSC70-2); FUNCTIONS IN: ATP binding; INVOLVED IN: protein folding, response to cadmium ion, response to salt stress, response to virus, response to heat; LOCATED IN: mitochondrion, cell wall, plasma membrane, chloroplast, mitochondrial matrix; EXPRESSED IN: 26 plant structures; EXPRESSED DURING: 16 growth stages; CONTAINS InterPro DOMAIN/s: Heat shock protein 70, conserve…
gene:Zm00001d028802	chr1:46826504-46831989	endosperm WT	endosperm mutant	3.90475	8.34114	1.09502	2.40198	0.0002	0.00138916	yes	Zm00001d028802	AT5G05360.1	unknown protein; INVOLVED IN: biological_process unknown; LOCATED IN: chloroplast; BEST Arabidopsis thaliana protein match is: unknown protein (TAIR:AT2G38450.1)
gene:Zm00001d017984	chr5:211371261-211372359	endosperm WT	endosperm mutant	6.56255	14.01	1.09412	2.04768	0.001	0.00548757	yes	Zm00001d017984	AT1G70090.1	glucosyl transferase family 8 (LGT8); FUNCTIONS IN: transferase activity, transferring hexosyl groups, polygalacturonate 4-alpha-galacturonosyltransferase activity, transferase activity, transferring glycosyl groups; INVOLVED IN: carbohydrate biosynthetic process; LOCATED IN: endomembrane system; EXPRESSED IN: 22 plant structures; EXPRESSED DURING: 13 growth stages; CONTAINS InterPro DOMAIN/s: Gl…
gene:Zm00001d026331	chr10:143632250-143644255	endosperm WT	endosperm mutant	1.76273	3.76173	1.09358	2.843	5e-05	0.000404377	yes	Zm00001d026331	AT1G30470.1	SIT4 phosphatase-associated family protein; FUNCTIONS IN: molecular_function unknown; INVOLVED IN: biological_process unknown; LOCATED IN: plasma membrane; EXPRESSED IN: guard cell, cultured cell; CONTAINS InterPro DOMAIN/s: SIT4 phosphatase-associated protein (InterPro:IPR007587); BEST Arabidopsis thaliana protein match is: SIT4 phosphatase-associated family protein (TAIR:AT3G45190.1)
gene:Zm00001d028998	chr1:54252157-54253352	endosperm WT	endosperm mutant	266.287	568.197	1.09341	4.38624	5e-05	0.000404377	yes	Zm00001d028998	AT2G39050.1	hydroxyproline-rich glycoprotein family protein; CONTAINS InterPro DOMAIN/s: Ricin B-related lectin (InterPro:IPR008997), Ricin B lectin (InterPro:IPR000772)
gene:Zm00001d026609	chr10:148913229-148922432	endosperm WT	endosperm mutant	10.9589	23.3736	1.09278	2.79898	5e-05	0.000404377	yes	Zm00001d026609	AT5G52370.1	unknown protein; BEST Arabidopsis thaliana protein match is: unknown protein (TAIR:AT5G58990.1)
gene:Zm00001d042960	chr3:184963740-184964580	endosperm WT	endosperm mutant	1.38296	2.94937	1.09264	1.57275	0.00875	0.0324743	yes	Zm00001d042960	AT3G58090.1	Disease resistance-responsive (dirigent-like protein) family protein; CONTAINS InterPro DOMAIN/s: Plant disease resistance response protein (InterPro:IPR004265); BEST Arabidopsis thaliana protein match is: Disease resistance-responsive (dirigent-like protein) family protein (TAIR:AT1G65870.1)
gene:Zm00001d049911	chr4:52098144-52099506	endosperm WT	endosperm mutant	3.53609	7.5405	1.09251	2.68412	5e-05	0.000404377	yes	Zm00001d049911	AT1G65650.1	UCH2; CONTAINS InterPro DOMAIN/s: Peptidase C12, ubiquitin carboxyl-terminal hydrolase 1 (InterPro:IPR001578), Ubiquitinyl hydrolase, UCH37 type (InterPro:IPR017390); BEST Arabidopsis thaliana protein match is: Peptidase C12, ubiquitin carboxyl-terminal hydrolase 1 (TAIR:AT5G16310.1)
gene:Zm00001d009011	chr8:30110203-30114064	endosperm WT	endosperm mutant	1.25312	2.67164	1.0922	2.26245	0.00035	0.00224917	yes	Zm00001d009011	AT1G44110.1	Cyclin A1;1 (CYCA1;1); CONTAINS InterPro DOMAIN/s: Cyclin, C-terminal (InterPro:IPR004367), Cyclin (InterPro:IPR006670), G2/mitotic-specific cyclin A (InterPro:IPR015453), Cyclin-like (InterPro:IPR011028), Cyclin-related (InterPro:IPR013763), Cyclin, N-terminal (InterPro:IPR006671), Cyclin, A/B/D/E (InterPro:IPR014400); BEST Arabidopsis thaliana protein match is: CYCLIN A1;2 (TAIR:AT1G77390.1)
gene:Zm00001d014585	chr5:54417307-54420401	endosperm WT	endosperm mutant	32.7168	69.7107	1.09135	4.42617	5e-05	0.000404377	yes	Zm00001d014585	AT4G31420.2	Zinc finger protein 622; FUNCTIONS IN: sequence-specific DNA binding transcription factor activity; INVOLVED IN: regulation of transcription; LOCATED IN: intracellular; EXPRESSED IN: 25 plant structures; EXPRESSED DURING: 15 growth stages; CONTAINS InterPro DOMAIN/s: Zinc finger, C2H2-like (InterPro:IPR015880), Zinc finger, C2H2-type (InterPro:IPR007087); BEST Arabidopsis thaliana protein match i…
gene:Zm00001d004982	chr2:152191769-152198852	endosperm WT	endosperm mutant	4.85672	10.3471	1.09117	3.91457	5e-05	0.000404377	yes	Zm00001d004982	AT3G55510.1	REBELOTE (RBL); INVOLVED IN: floral meristem determinacy; LOCATED IN: nucleus; EXPRESSED IN: 23 plant structures; EXPRESSED DURING: 13 growth stages; CONTAINS InterPro DOMAIN/s: Uncharacterised protein family UPF0120 (InterPro:IPR005343); BEST Arabidopsis thaliana protein match is: Noc2p family (TAIR:AT2G18220.1)
gene:Zm00001d031701	chr1:198847486-198849568	endosperm WT	endosperm mutant	8.83832	18.8184	1.0903	2.82905	5e-05	0.000404377	yes	Zm00001d031701	AT3G59540.1	Ribosomal L38e protein family; FUNCTIONS IN: structural constituent of ribosome; INVOLVED IN: translation, ribosome biogenesis; LOCATED IN: ribosome, cytosolic large ribosomal subunit; EXPRESSED IN: 22 plant structures; EXPRESSED DURING: 13 growth stages; CONTAINS InterPro DOMAIN/s: Ribosomal protein L38e (InterPro:IPR002675); BEST Arabidopsis thaliana protein match is: Ribosomal L38e protein fam…
gene:Zm00001d053968	chr4:244419436-244425157	endosperm WT	endosperm mutant	9.5327	20.2881	1.08967	4.17937	5e-05	0.000404377	yes	Zm00001d053968	AT5G22330.1	RESISTANCE TO PSEUDOMONAS SYRINGAE PV MACULICOLA INTERACTOR 1 (RIN1); FUNCTIONS IN: protein binding; INVOLVED IN: meristem development, regulation of defense response to fungus, incompatible interaction; LOCATED IN: nucleolus, nucleus, chloroplast; EXPRESSED IN: 22 plant structures; EXPRESSED DURING: 13 growth stages; CONTAINS InterPro DOMAIN/s: TIP49, C-terminal (InterPro:IPR010339), ATPase, AAA…
gene:Zm00001d012549	chr8:176466249-176469340	endosperm WT	endosperm mutant	10.602	22.5461	1.08854	4.00173	5e-05	0.000404377	yes	Zm00001d012549	AT3G60360.1	EMBRYO SAC DEVELOPMENT ARREST 14 (EDA14); FUNCTIONS IN: molecular_function unknown; INVOLVED IN: megagametogenesis; LOCATED IN: small-subunit processome; EXPRESSED IN: 21 plant structures; EXPRESSED DURING: 13 growth stages; CONTAINS InterPro DOMAIN/s: Small-subunit processome, Utp11 (InterPro:IPR007144)
gene:Zm00001d035876	chr6:58228913-58238587	endosperm WT	endosperm mutant	3.60979	7.67564	1.08837	2.92234	5e-05	0.000404377	yes	Zm00001d035876	AT4G10440.1	S-adenosyl-L-methionine-dependent methyltransferases superfamily protein; CONTAINS InterPro DOMAIN/s: Protein of unknown function DUF248, methyltransferase putative (InterPro:IPR004159); BEST Arabidopsis thaliana protein match is: S-adenosyl-L-methionine-dependent methyltransferases superfamily protein (TAIR:AT1G33170.1)
gene:Zm00001d020201	chr7:98881910-98884286	endosperm WT	endosperm mutant	367.051	780.233	1.08792	3.9866	5e-05	0.000404377	yes	Zm00001d020201	AT1G74270.1	Ribosomal protein L35Ae family protein; FUNCTIONS IN: structural constituent of ribosome; INVOLVED IN: translation, ribosome biogenesis; LOCATED IN: ribosome, cytosolic large ribosomal subunit; EXPRESSED IN: 22 plant structures; EXPRESSED DURING: 13 growth stages; CONTAINS InterPro DOMAIN/s: Ribosomal protein L35Ae (InterPro:IPR001780), Ribosomal protein L35Ae, conserved site (InterPro:IPR018266)…
gene:Zm00001d004591	chr2:120678263-120682358	endosperm WT	endosperm mutant	17.3434	36.8414	1.08695	3.11769	5e-05	0.000404377	yes	Zm00001d004591	AT1G65680.1	expansin B2 (EXPB2); INVOLVED IN: plant-type cell wall modification involved in multidimensional cell growth, unidimensional cell growth, plant-type cell wall loosening; LOCATED IN: endomembrane system, extracellular region; EXPRESSED IN: root; CONTAINS InterPro DOMAIN/s: Barwin-related endoglucanase (InterPro:IPR009009), Pollen allergen, N-terminal (InterPro:IPR014734), Rare lipoprotein A (Inter…
gene:Zm00001d013332	chr5:8810816-8811320	endosperm WT	endosperm mutant	7.48111	15.8917	1.08695	1.65382	0.0065	0.0254805	yes	Zm00001d013332	AT1G70190.1	Ribosomal protein L7/L12, oligomerisation;Ribosomal protein L7/L12, C-terminal/adaptor protein ClpS-like; FUNCTIONS IN: structural constituent of ribosome; INVOLVED IN: translation; LOCATED IN: mitochondrion, large ribosomal subunit; EXPRESSED IN: 22 plant structures; EXPRESSED DURING: 13 growth stages; CONTAINS InterPro DOMAIN/s: Ribosomal protein L12, chloroplast (InterPro:IPR015608), Ribosomal…
gene:Zm00001d020476	chr7:117741048-117753622	endosperm WT	endosperm mutant	7.61123	16.1574	1.08599	3.13192	5e-05	0.000404377	yes	Zm00001d020476	AT4G00420.2	Double-stranded RNA-binding domain (DsRBD)-containing protein; FUNCTIONS IN: double-stranded RNA binding, RNA binding; INVOLVED IN: biological_process unknown; LOCATED IN: intracellular, chloroplast; EXPRESSED IN: 23 plant structures; EXPRESSED DURING: 13 growth stages; CONTAINS InterPro DOMAIN/s: Double-stranded RNA-binding (InterPro:IPR001159), Double-stranded RNA-binding-like (InterPro:IPR0147…
gene:Zm00001d009161	chr8:40267884-40272449	endosperm WT	endosperm mutant	20.1761	42.8295	1.08596	4.42321	5e-05	0.000404377	yes	Zm00001d009161	AT5G30490.1	CONTAINS InterPro DOMAIN/s: Craniofacial development protein 1/Bucentaur (InterPro:IPR011421)
gene:Zm00001d010803	chr8:128340718-128342749	endosperm WT	endosperm mutant	11.1957	23.7465	1.08477	3.15259	5e-05	0.000404377	yes	Zm00001d010803	AT1G16740.1	Ribosomal protein L20; FUNCTIONS IN: structural constituent of ribosome, rRNA binding; INVOLVED IN: translation, ribosome biogenesis; LOCATED IN: ribosome, intracellular; EXPRESSED IN: 22 plant structures; EXPRESSED DURING: 13 growth stages; CONTAINS InterPro DOMAIN/s: Ribosomal protein L20 (InterPro:IPR005813); BEST Arabidopsis thaliana protein match is: ribosomal protein L20 (TAIR:ATCG00660.1)
gene:Zm00001d021018	chr7:140506558-140508508	endosperm WT	endosperm mutant	173.059	366.925	1.08422	4.38993	5e-05	0.000404377	yes	Zm00001d021018	AT4G18100.1	Ribosomal protein L32e; FUNCTIONS IN: structural constituent of ribosome; INVOLVED IN: translation, ribosome biogenesis; LOCATED IN: cytosolic ribosome, ribosome, cytosolic large ribosomal subunit, nucleolus; EXPRESSED IN: callus, pollen tube, leaf; CONTAINS InterPro DOMAIN/s: Ribosomal protein L32e (InterPro:IPR001515), Ribosomal protein L32e, conserved site (InterPro:IPR018263); BEST Arabidopsi…
gene:Zm00001d042313	chr3:160480670-160486892	endosperm WT	endosperm mutant	2.07702	4.40329	1.08406	3.22946	5e-05	0.000404377	yes	Zm00001d042313	AT1G67310.1	Calmodulin-binding transcription activator protein with CG-1 and Ankyrin domains; FUNCTIONS IN: calmodulin binding, transcription regulator activity; INVOLVED IN: regulation of transcription; LOCATED IN: cytosol; EXPRESSED IN: 23 plant structures; EXPRESSED DURING: 13 growth stages; CONTAINS InterPro DOMAIN/s: Immunoglobulin E-set (InterPro:IPR014756), Ankyrin repeat-containing domain (InterPro:I…
gene:Zm00001d030688	chr1:152992023-152995476	endosperm WT	endosperm mutant	7.30801	15.4895	1.08374	2.66016	5e-05	0.000404377	yes	Zm00001d030688	AT3G26900.1	shikimate kinase like 1 (SKL1); FUNCTIONS IN: shikimate kinase activity, ATP binding; INVOLVED IN: aromatic amino acid family biosynthetic process; LOCATED IN: chloroplast stroma, chloroplast; EXPRESSED IN: 22 plant structures; EXPRESSED DURING: 14 growth stages; CONTAINS InterPro DOMAIN/s: Shikimate kinase (InterPro:IPR000623); BEST Arabidopsis thaliana protein match is: shikimate kinase 1 (TAIR…
gene:Zm00001d039371	chr3:2709284-2712754	endosperm WT	endosperm mutant	10.4554	22.1557	1.08342	3.20291	5e-05	0.000404377	yes	Zm00001d039371	AT3G15030.1	TCP family transcription factor 4 (TCP4); CONTAINS InterPro DOMAIN/s: Transcription factor, TCP (InterPro:IPR005333), Transcription factor TCP subgroup (InterPro:IPR017887); BEST Arabidopsis thaliana protein match is: TEOSINTE BRANCHED 1, cycloidea and PCF transcription factor 3 (TAIR:AT1G53230.1)
[truncated: 4,830 more rows]
[truncated: 1 more columns]

## Sheet: Data Set S2
Supplementary Data Set S2. PPA-AT gene model analysis.
[truncated: 10 more rows]

[truncated: 2 more sheets: Data Set S3, Data Set S4]
